# Supplementary material for: N-(2-Hydroxy­ethyl)-2-[3-(p-tol­yl)triazen-1-yl]benzamide
Source: Acta Crystallogr Sect E Struct Rep Online. 2009 Apr 8;65(Pt 5):o990–1. doi: 10.1107/S1600536809011908 (PMC2977684; doi:10.1107/S1600536809011908)
Supplement: Supplementary file 1 [file e-65-0o990-sup1.cif]

##############################################################################
###                                                                        ###
###        Electronic paper (Acta Crystallographica Section E)             ###
###                                                                        ###
##############################################################################
#                                                                            #
# This CIF contains the data in a paper accepted for publication in Acta     #
# Crystallographica Section E. It conforms to the requirements of Notes      #
# for Authors for Section E, and has been peer reviewed under the auspices   #
# of the IUCr Commission on Journals.                                        #
#                                                                            #
# Full details of the Crystallographic Information File format               #
# are given in the paper "The Crystallographic Information File (CIF):       #
# a New Standard Archive File for Crystallography" by S. R. Hall, F. H.      #
# Allen and I. D. Brown [Acta Cryst. (1991), A47, 655-685].                  #
#                                                                            #
# The current version of the core CIF dictionary is obtainable from          #
# ftp://ftp.iucr.org/pub/cif_core.dic. The current version number is 2.4.    #
#                                                                            #
# Software is freely available for graphical display of the structure(s) in  #
# this CIF.  For information consult the CIF home page http://www.iucr.org/  #
# cif/home.html                                                              #
#                                                                            #
# This file may be used for bona fide research purposes within the           #
# scientific community so long as proper attribution is given to the journal # 
# article from which it was obtained.                                        #
#                                                                            #
##############################################################################
                                             
data_I
_audit_creation_method     SHELXL-97
_chemical_name_systematic
;
<i>N</i>-(2-Hydroxyethyl)-2-[3-(<i>p</i>-tolyl)triazen-1-yl]benzamide
;
_chemical_name_common     ?
_chemical_formula_moiety     'C16 H18 N4 O2'
_chemical_formula_sum     'C16 H18 N4 O2'
_chemical_formula_iupac     'C16 H18 N4 O2'
_chemical_formula_weight     298.34
_chemical_melting_point     ?
_symmetry_cell_setting     monoclinic
_symmetry_space_group_name_H-M     'P 21/c'
_symmetry_space_group_name_Hall     '-P 2ybc'
loop_
    _symmetry_equiv_pos_as_xyz
    'x, y, z'
    '-x, y+1/2, -z+1/2'
    '-x, -y, -z'
    'x, -y-1/2, z-1/2'
_cell_length_a     16.846(2)
_cell_length_b     12.2053(17)
_cell_length_c     7.4302(11)
_cell_angle_alpha     90.00
_cell_angle_beta     93.212(13)
_cell_angle_gamma     90.00
_cell_volume     1525.3(4)
_cell_formula_units_Z     4
_cell_measurement_reflns_used     76
_cell_measurement_theta_min     4.74
_cell_measurement_theta_max     11.96
_cell_measurement_temperature     298(2)
_exptl_crystal_description     Neele
_exptl_crystal_colour     Yellow
_exptl_crystal_size_max     0.40
_exptl_crystal_size_mid     0.22
_exptl_crystal_size_min     0.14
_exptl_crystal_density_diffrn     1.299
_exptl_crystal_density_meas     ?
_exptl_crystal_density_method     'not measured'
_exptl_crystal_F_000     632
_exptl_absorpt_coefficient_mu     0.089
_exptl_absorpt_correction_type     none
_exptl_absorpt_process_details     ?
_exptl_absorpt_correction_T_min     ?
_exptl_absorpt_correction_T_max     ?
_diffrn_ambient_temperature     298(2)
_diffrn_radiation_type     MoK\a
_diffrn_radiation_wavelength     0.71073
_diffrn_radiation_source     'fine-focus sealed tube'
_diffrn_radiation_monochromator     graphite
_diffrn_measurement_device_type     'Bruker P4'
_diffrn_measurement_method     '2\q/\w'
_diffrn_detector_area_resol_mean     ?
_diffrn_reflns_number     4153
_diffrn_reflns_av_R_equivalents     0.0436
_diffrn_reflns_av_sigmaI/netI     0.0505
_diffrn_reflns_theta_min     2.06
_diffrn_reflns_theta_max     26.25
_diffrn_reflns_theta_full     26.25
_diffrn_measured_fraction_theta_max     0.999
_diffrn_measured_fraction_theta_full     0.999
_diffrn_reflns_limit_h_min     -20
_diffrn_reflns_limit_h_max     20
_diffrn_reflns_limit_k_min     -15
_diffrn_reflns_limit_k_max     1
_diffrn_reflns_limit_l_min     -9
_diffrn_reflns_limit_l_max     1
_diffrn_standards_number     3
_diffrn_standards_interval_count     97
_diffrn_standards_interval_time     ?
_diffrn_standards_decay_%     2.77
_refine_special_details
;
;
_reflns_number_total     3067
_reflns_number_gt     1778
_reflns_threshold_expression     I>2\s(I)
_refine_ls_structure_factor_coef     Fsqd
_refine_ls_matrix_type     full
_refine_ls_R_factor_all     0.0979
_refine_ls_R_factor_gt     0.0552
_refine_ls_wR_factor_gt     0.1501
_refine_ls_wR_factor_ref     0.1883
_refine_ls_goodness_of_fit_ref     1.043
_refine_ls_restrained_S_all     1.043
_refine_ls_number_reflns     3067
_refine_ls_number_parameters     201
_refine_ls_number_restraints     0
_refine_ls_hydrogen_treatment     constr
_refine_ls_weighting_scheme     calc
_refine_ls_weighting_details
         'calc w=1/[\s^2^(Fo^2^)+(0.1035P)^2^+0.0651P] where P=(Fo^2^+2Fc^2^)/3'
_atom_sites_solution_hydrogens     geom
_atom_sites_solution_primary     direct
_atom_sites_solution_secondary     difmap
_refine_ls_shift/su_max     0.000
_refine_ls_shift/su_mean     0.000
_refine_diff_density_max     0.573
_refine_diff_density_min     -0.221
_refine_ls_extinction_method     'SHELXL97 (Sheldrick, 2008)'
_refine_ls_extinction_coef     0.008(3)
_refine_ls_extinction_expression
                                  'Fc^*^=kFc[1+0.001xFc^2^\l^3^/sin(2\q)]^-1/4^'
loop_
    _atom_type_symbol
    _atom_type_description
    _atom_type_scat_dispersion_real
    _atom_type_scat_dispersion_imag
    _atom_type_scat_source
    'C' 'C' 0.0033 0.0016
                         'International Tables Vol C Tables 4.2.6.8 and 6.1.1.4'
    'H' 'H' 0.0000 0.0000
                         'International Tables Vol C Tables 4.2.6.8 and 6.1.1.4'
    'N' 'N' 0.0061 0.0033
                         'International Tables Vol C Tables 4.2.6.8 and 6.1.1.4'
    'O' 'O' 0.0106 0.0060
                         'International Tables Vol C Tables 4.2.6.8 and 6.1.1.4'
_computing_data_collection     'XSCANS (Siemens, 1996)'
_computing_cell_refinement     'XSCANS (Siemens, 1996)'
_computing_data_reduction     'XSCANS (Siemens, 1996)'
_computing_structure_solution     'SHELXS97 (Sheldrick, 2008)'
_computing_structure_refinement     'SHELXL97 (Sheldrick, 2008)'
_computing_molecular_graphics     'Mercury (Macrae <i>et al.</i>,  2006)'
_computing_publication_material     'SHELXL97 (Sheldrick, 2008)'
loop_
    _atom_site_type_symbol
    _atom_site_label
    _atom_site_fract_x
    _atom_site_fract_y
    _atom_site_fract_z
    _atom_site_U_iso_or_equiv
    _atom_site_adp_type
    _atom_site_calc_flag
    _atom_site_refinement_flags
    _atom_site_occupancy
    _atom_site_disorder_assembly
    _atom_site_disorder_group
    N N1 0.69940(11) 0.33793(15) -0.0017(3) 0.0484(5) Uani d . 1 . .
    N N2 0.76320(11) 0.39013(16) 0.0332(3) 0.0481(5) Uani d . 1 . .
    N N4 0.54570(10) 0.30472(15) -0.1084(3) 0.0456(5) Uani d . 1 . .
    H H4A 0.5790 0.3480 -0.0525 0.055 Uiso calc R 1 . .
    O O1 0.51316(10) 0.13062(14) -0.1750(2) 0.0574(5) Uani d . 1 . .
    O O2 0.39653(10) 0.39859(16) 0.0593(3) 0.0651(6) Uani d . 1 . .
    H H2B 0.4341 0.3834 0.1299 0.098 Uiso calc R 1 . .
    N N3 0.75322(11) 0.49670(16) 0.0124(3) 0.0521(6) Uani d . 1 . .
    H H3A 0.7066 0.5219 -0.0175 0.063 Uiso calc R 1 . .
    C C1 0.70741(13) 0.22274(19) 0.0146(3) 0.0434(6) Uani d . 1 . .
    C C2 0.64042(13) 0.15801(18) -0.0313(3) 0.0424(6) Uani d . 1 . .
    C C3 0.64717(15) 0.0445(2) -0.0087(4) 0.0550(7) Uani d . 1 . .
    H H3B 0.6029 0.0006 -0.0346 0.066 Uiso calc R 1 . .
    C C4 0.71719(17) -0.0036(2) 0.0504(4) 0.0646(8) Uani d . 1 . .
    H H4B 0.7200 -0.0792 0.0651 0.078 Uiso calc R 1 . .
    C C5 0.78345(15) 0.0601(2) 0.0881(4) 0.0654(8) Uani d . 1 . .
    H H5A 0.8317 0.0275 0.1237 0.078 Uiso calc R 1 . .
    C C6 0.77816(14) 0.1716(2) 0.0729(4) 0.0577(7) Uani d . 1 . .
    H H6A 0.8228 0.2141 0.1022 0.069 Uiso calc R 1 . .
    C C7 0.81680(13) 0.56925(19) 0.0379(3) 0.0472(6) Uani d . 1 . .
    C C8 0.80588(14) 0.6767(2) -0.0132(4) 0.0552(7) Uani d . 1 . .
    H H8A 0.7569 0.6993 -0.0642 0.066 Uiso calc R 1 . .
    C C9 0.86733(16) 0.7513(2) 0.0109(4) 0.0608(7) Uani d . 1 . .
    H H9A 0.8588 0.8240 -0.0227 0.073 Uiso calc R 1 . .
    C C10 0.94103(16) 0.7200(3) 0.0839(4) 0.0622(8) Uani d . 1 . .
    C C11 0.95105(16) 0.6126(3) 0.1297(4) 0.0682(8) Uani d . 1 . .
    H H11A 1.0006 0.5896 0.1771 0.082 Uiso calc R 1 . .
    C C12 0.89054(14) 0.5364(2) 0.1086(4) 0.0608(7) Uani d . 1 . .
    H H12A 0.8994 0.4637 0.1416 0.073 Uiso calc R 1 . .
    C C13 0.56158(13) 0.19811(19) -0.1101(3) 0.0420(5) Uani d . 1 . .
    C C14 0.47468(13) 0.3509(2) -0.1968(3) 0.0495(6) Uani d . 1 . .
    H H14A 0.4671 0.3186 -0.3157 0.059 Uiso calc R 1 . .
    H H14B 0.4829 0.4289 -0.2126 0.059 Uiso calc R 1 . .
    C C15 0.40087(15) 0.3347(2) -0.0995(4) 0.0617(8) Uani d . 1 . .
    H H15A 0.3555 0.3523 -0.1806 0.074 Uiso calc R 1 . .
    H H15B 0.3968 0.2580 -0.0676 0.074 Uiso calc R 1 . .
    C C16 1.0073(2) 0.8027(3) 0.1157(5) 0.0921(11) Uani d . 1 . .
    H H16A 1.0569 0.7649 0.1374 0.138 Uiso calc R 1 . .
    H H16B 0.9968 0.8470 0.2184 0.138 Uiso calc R 1 . .
    H H16C 1.0101 0.8486 0.0113 0.138 Uiso calc R 1 . .
loop_
    _atom_site_aniso_label
    _atom_site_aniso_U_11
    _atom_site_aniso_U_22
    _atom_site_aniso_U_33
    _atom_site_aniso_U_12
    _atom_site_aniso_U_13
    _atom_site_aniso_U_23
    N1 0.0424(10) 0.0407(11) 0.0617(13) -0.0019(9) 0.0007(9) -0.0026(9)
    N2 0.0432(11) 0.0418(11) 0.0585(13) -0.0002(9) -0.0026(9) -0.0039(9)
    N4 0.0368(10) 0.0412(11) 0.0581(13) 0.0021(8) -0.0039(9) -0.0023(9)
    O1 0.0554(10) 0.0464(10) 0.0678(12) -0.0062(8) -0.0189(9) -0.0037(8)
    O2 0.0477(10) 0.0882(14) 0.0579(12) 0.0226(9) -0.0101(8) -0.0129(10)
    N3 0.0373(10) 0.0382(11) 0.0796(15) 0.0020(8) -0.0072(10) -0.0020(10)
    C1 0.0409(12) 0.0430(13) 0.0461(13) 0.0018(10) 0.0015(10) 0.0002(10)
    C2 0.0438(12) 0.0405(13) 0.0428(13) 0.0027(10) 0.0001(10) -0.0001(10)
    C3 0.0560(15) 0.0425(14) 0.0654(17) -0.0017(11) -0.0071(12) -0.0009(12)
    C4 0.0697(18) 0.0407(14) 0.082(2) 0.0094(13) -0.0100(15) 0.0012(14)
    C5 0.0509(15) 0.0536(16) 0.090(2) 0.0143(12) -0.0097(14) 0.0021(15)
    C6 0.0426(13) 0.0525(16) 0.0771(19) 0.0020(11) -0.0053(12) 0.0019(13)
    C7 0.0385(12) 0.0428(13) 0.0603(15) -0.0017(10) 0.0020(11) -0.0070(11)
    C8 0.0420(13) 0.0508(15) 0.0726(18) 0.0000(11) 0.0029(12) 0.0010(13)
    C9 0.0587(16) 0.0510(16) 0.0737(18) -0.0109(12) 0.0113(14) -0.0017(13)
    C10 0.0525(15) 0.0679(18) 0.0669(18) -0.0196(13) 0.0083(13) -0.0146(15)
    C11 0.0412(14) 0.078(2) 0.084(2) -0.0023(13) -0.0095(13) -0.0153(17)
    C12 0.0469(14) 0.0481(14) 0.086(2) 0.0037(12) -0.0122(13) -0.0078(14)
    C13 0.0422(12) 0.0436(13) 0.0398(12) -0.0002(10) -0.0004(10) 0.0004(10)
    C14 0.0487(14) 0.0481(14) 0.0508(15) 0.0031(11) -0.0051(11) 0.0011(11)
    C15 0.0456(14) 0.0737(19) 0.0643(18) 0.0056(13) -0.0097(12) 0.0006(15)
    C16 0.073(2) 0.103(3) 0.100(3) -0.043(2) 0.0043(18) -0.016(2)
_geom_special_details
;
;
loop_
    _geom_bond_atom_site_label_1
    _geom_bond_atom_site_label_2
    _geom_bond_site_symmetry_2
    _geom_bond_distance
    _geom_bond_publ_flag
    N1 N2 . 1.264(3) ?
    N1 C1 . 1.417(3) ?
    N2 N3 . 1.319(3) ?
    N4 C13 . 1.329(3) ?
    N4 C14 . 1.447(3) ?
    N4 H4A . 0.8600 ?
    O1 C13 . 1.238(3) ?
    O2 C15 . 1.420(3) ?
    O2 H2B . 0.8200 ?
    N3 C7 . 1.395(3) ?
    N3 H3A . 0.8600 ?
    C1 C6 . 1.393(3) ?
    C1 C2 . 1.404(3) ?
    C2 C3 . 1.400(3) ?
    C2 C13 . 1.503(3) ?
    C3 C4 . 1.368(3) ?
    C3 H3B . 0.9300 ?
    C4 C5 . 1.376(4) ?
    C4 H4B . 0.9300 ?
    C5 C6 . 1.367(4) ?
    C5 H5A . 0.9300 ?
    C6 H6A . 0.9300 ?
    C7 C8 . 1.375(4) ?
    C7 C12 . 1.381(3) ?
    C8 C9 . 1.383(3) ?
    C8 H8A . 0.9300 ?
    C9 C10 . 1.381(4) ?
    C9 H9A . 0.9300 ?
    C10 C11 . 1.363(4) ?
    C10 C16 . 1.513(4) ?
    C11 C12 . 1.382(4) ?
    C11 H11A . 0.9300 ?
    C12 H12A . 0.9300 ?
    C14 C15 . 1.486(4) ?
    C14 H14A . 0.9700 ?
    C14 H14B . 0.9700 ?
    C15 H15A . 0.9700 ?
    C15 H15B . 0.9700 ?
    C16 H16A . 0.9600 ?
    C16 H16B . 0.9600 ?
    C16 H16C . 0.9600 ?
loop_
    _geom_angle_atom_site_label_1
    _geom_angle_atom_site_label_2
    _geom_angle_atom_site_label_3
    _geom_angle_site_symmetry_1
    _geom_angle_site_symmetry_3
    _geom_angle
    _geom_angle_publ_flag
    N2 N1 C1 . . 114.01(19) ?
    N1 N2 N3 . . 111.82(19) ?
    C13 N4 C14 . . 122.64(19) ?
    C13 N4 H4A . . 118.7 ?
    C14 N4 H4A . . 118.7 ?
    C15 O2 H2B . . 109.5 ?
    N2 N3 C7 . . 121.21(19) ?
    N2 N3 H3A . . 119.4 ?
    C7 N3 H3A . . 119.4 ?
    C6 C1 C2 . . 119.0(2) ?
    C6 C1 N1 . . 123.2(2) ?
    C2 C1 N1 . . 117.79(19) ?
    C3 C2 C1 . . 118.0(2) ?
    C3 C2 C13 . . 115.7(2) ?
    C1 C2 C13 . . 126.3(2) ?
    C4 C3 C2 . . 121.7(2) ?
    C4 C3 H3B . . 119.1 ?
    C2 C3 H3B . . 119.1 ?
    C3 C4 C5 . . 119.9(3) ?
    C3 C4 H4B . . 120.1 ?
    C5 C4 H4B . . 120.1 ?
    C6 C5 C4 . . 119.8(2) ?
    C6 C5 H5A . . 120.1 ?
    C4 C5 H5A . . 120.1 ?
    C5 C6 C1 . . 121.5(2) ?
    C5 C6 H6A . . 119.3 ?
    C1 C6 H6A . . 119.3 ?
    C8 C7 C12 . . 119.1(2) ?
    C8 C7 N3 . . 118.6(2) ?
    C12 C7 N3 . . 122.3(2) ?
    C7 C8 C9 . . 120.3(2) ?
    C7 C8 H8A . . 119.8 ?
    C9 C8 H8A . . 119.8 ?
    C10 C9 C8 . . 121.2(3) ?
    C10 C9 H9A . . 119.4 ?
    C8 C9 H9A . . 119.4 ?
    C11 C10 C9 . . 117.4(2) ?
    C11 C10 C16 . . 121.5(3) ?
    C9 C10 C16 . . 121.0(3) ?
    C10 C11 C12 . . 122.6(3) ?
    C10 C11 H11A . . 118.7 ?
    C12 C11 H11A . . 118.7 ?
    C7 C12 C11 . . 119.3(3) ?
    C7 C12 H12A . . 120.3 ?
    C11 C12 H12A . . 120.3 ?
    O1 C13 N4 . . 121.8(2) ?
    O1 C13 C2 . . 118.9(2) ?
    N4 C13 C2 . . 119.3(2) ?
    N4 C14 C15 . . 114.9(2) ?
    N4 C14 H14A . . 108.5 ?
    C15 C14 H14A . . 108.5 ?
    N4 C14 H14B . . 108.5 ?
    C15 C14 H14B . . 108.5 ?
    H14A C14 H14B . . 107.5 ?
    O2 C15 C14 . . 114.5(2) ?
    O2 C15 H15A . . 108.6 ?
    C14 C15 H15A . . 108.6 ?
    O2 C15 H15B . . 108.6 ?
    C14 C15 H15B . . 108.6 ?
    H15A C15 H15B . . 107.6 ?
    C10 C16 H16A . . 109.5 ?
    C10 C16 H16B . . 109.5 ?
    H16A C16 H16B . . 109.5 ?
    C10 C16 H16C . . 109.5 ?
    H16A C16 H16C . . 109.5 ?
    H16B C16 H16C . . 109.5 ?
loop_
    _geom_torsion_atom_site_label_1
    _geom_torsion_atom_site_label_2
    _geom_torsion_atom_site_label_3
    _geom_torsion_atom_site_label_4
    _geom_torsion_site_symmetry_1
    _geom_torsion_site_symmetry_2
    _geom_torsion_site_symmetry_3
    _geom_torsion_site_symmetry_4
    _geom_torsion
    _geom_torsion_publ_flag
    C1 N1 N2 N3 . . . . 178.6(2) ?
    N1 N2 N3 C7 . . . . -177.7(2) ?
    N2 N1 C1 C6 . . . . 3.2(3) ?
    N2 N1 C1 C2 . . . . -176.6(2) ?
    C6 C1 C2 C3 . . . . 2.7(3) ?
    N1 C1 C2 C3 . . . . -177.6(2) ?
    C6 C1 C2 C13 . . . . -174.8(2) ?
    N1 C1 C2 C13 . . . . 5.0(3) ?
    C1 C2 C3 C4 . . . . -2.1(4) ?
    C13 C2 C3 C4 . . . . 175.6(2) ?
    C2 C3 C4 C5 . . . . -0.5(4) ?
    C3 C4 C5 C6 . . . . 2.5(5) ?
    C4 C5 C6 C1 . . . . -2.0(5) ?
    C2 C1 C6 C5 . . . . -0.7(4) ?
    N1 C1 C6 C5 . . . . 179.5(3) ?
    N2 N3 C7 C8 . . . . 169.7(2) ?
    N2 N3 C7 C12 . . . . -8.8(4) ?
    C12 C7 C8 C9 . . . . -1.9(4) ?
    N3 C7 C8 C9 . . . . 179.6(2) ?
    C7 C8 C9 C10 . . . . 0.9(4) ?
    C8 C9 C10 C11 . . . . 0.6(4) ?
    C8 C9 C10 C16 . . . . -178.0(3) ?
    C9 C10 C11 C12 . . . . -1.2(4) ?
    C16 C10 C11 C12 . . . . 177.4(3) ?
    C8 C7 C12 C11 . . . . 1.3(4) ?
    N3 C7 C12 C11 . . . . 179.8(2) ?
    C10 C11 C12 C7 . . . . 0.2(5) ?
    C14 N4 C13 O1 . . . . -6.1(4) ?
    C14 N4 C13 C2 . . . . 173.9(2) ?
    C3 C2 C13 O1 . . . . -11.0(3) ?
    C1 C2 C13 O1 . . . . 166.5(2) ?
    C3 C2 C13 N4 . . . . 169.0(2) ?
    C1 C2 C13 N4 . . . . -13.5(3) ?
    C13 N4 C14 C15 . . . . 76.5(3) ?
    N4 C14 C15 O2 . . . . 71.8(3) ?
loop_
    _geom_hbond_atom_site_label_D
    _geom_hbond_atom_site_label_H
    _geom_hbond_atom_site_label_A
    _geom_hbond_site_symmetry_A
    _geom_hbond_distance_DH
    _geom_hbond_distance_HA
    _geom_hbond_distance_DA
    _geom_hbond_angle_DHA
    _geom_hbond_publ_flag
    N4 H4A N1 . 0.86 2.05 2.696(3) 131.7 yes
    O2 H2B O1 4_566 0.82 1.92 2.729(2) 168.6 yes
    N3 H3A O2 3_665 0.86 2.00 2.851(2) 170.4 yes
data_global
_journal_date_recd_electronic     2009-03-09
_journal_date_accepted     2009-03-31
_journal_name_full     'Acta Crystallographica, Section E'
_journal_year     2009
_journal_volume     65
_journal_issue      5
_journal_page_first     o990
_journal_page_last     o991
_journal_paper_category     QO
_journal_coeditor_code     KP2210
_publ_contact_author_name     'Gerardo Aguirre'
_publ_contact_author_address
;
Centro de Graduados e Investigaci\'on del Instituto Tecnol\'ogico de Tijuana
Apdo. Postal 1166, 22500
Tijuana, B.C.
M\'exico
;
_publ_contact_author_email     gaguirre@tectijuana.mx
_publ_contact_author_fax     '52 664 6234043'
_publ_contact_author_phone     '52 664 6233772'
_publ_section_title
;
<i>N</i>-(2-Hydroxyethyl)-2-[3-(<i>p</i>-tolyl)triazen-1-yl]benzamide
;
loop_
    _publ_author_name
    _publ_author_footnote
    _publ_author_address
    "Rocha-Alonzo, Fernando " .
;
Centro de Graduados e Investigaci\'on del Instituto Tecnol\'ogico de Tijuana
Apdo. Postal 1166, 22500
Tijuana, BC
Mexico
;
    "Aguirre, Gerardo" .
;
Centro de Graduados e Investigaci\'on del Instituto Tecnol\'ogico de Tijuana
Apdo. Postal 1166, 22500
Tijuana, BC
Mexico
;
    "Parra-Hake, Miguel" .
;
Centro de Graduados e Investigaci\'on del Instituto Tecnol\'ogico de Tijuana
Apdo. Postal 1166, 22500
Tijuana, BC
Mexico
;
_exptl_special_details
;
;
