# Supplementary material for: N-(2-Hydroxy­ethyl)-2-[3-(p-tol­yl)triazen-1-yl]benzamide
Source: Acta Crystallogr Sect E Struct Rep Online. 2009 Apr 8;65(Pt 5):o990–1. doi: 10.1107/S1600536809011908 (PMC2977684; doi:10.1107/S1600536809011908)
Supplement: Supplementary file 2 [file e-65-0o990-Isup2.hkl]

# 
# h,k,l, Fc-squared, Fo-squared, sigma(Fo-squared) and status flag 
# 
data_I
_shelx_title ' FR128 in P2(1)/c' 
_shelx_refln_list_code          4 
_shelx_F_calc_maximum      218.19 
_exptl_crystal_F_000       632.00 
_reflns_d_resolution_high  0.8035 
 
loop_ 
 _symmetry_equiv_pos_as_xyz 
 'x, y, z' 
 '-x, y+1/2, -z+1/2' 
 '-x, -y, -z' 
 'x, -y-1/2, z-1/2' 
 
_cell_length_a    16.8456 
_cell_length_b    12.2053 
_cell_length_c     7.4302 
_cell_angle_alpha  90.000 
_cell_angle_beta   93.212 
_cell_angle_gamma  90.000 
 
_shelx_F_squared_multiplier     1.000 
 
loop_ 
 _refln_index_h 
 _refln_index_k 
 _refln_index_l 
 _refln_F_squared_calc 
 _refln_F_squared_meas 
 _refln_F_squared_sigma 
 _refln_observed_status 
   2   0   0      450.84      394.20     15.35 o 
   3   0   0      372.66      413.67     19.00 o 
   4   0   0     5234.43     5168.84     88.74 o 
   5   0   0      820.49      764.97     15.99 o 
   6   0   0      400.10      330.30      8.26 o 
   7   0   0      198.42      209.09      5.60 o 
   8   0   0      211.07      171.20      4.71 o 
   9   0   0        9.36        3.33      2.14 o 
  10   0   0      199.69      160.68      4.84 o 
  11   0   0       60.91       53.32      4.10 o 
  12   0   0      521.79      515.03     20.25 o 
  13   0   0       50.02       47.68      3.15 o 
  14   0   0        0.29       -2.27      2.27 o 
  15   0   0        6.85        6.08      2.40 o 
  16   0   0       13.88       15.31      3.77 o 
  17   0   0      480.16      498.00     11.57 o 
  18   0   0        3.98        6.93      3.24 o 
  19   0   0       73.11       74.28     11.90 o 
  20   0   0      138.89      179.57      9.04 o 
   1   1   0     1060.75     1123.21      9.70 o 
   2   1   0     6430.79     6789.39     58.94 o 
   3   1   0     6327.45     6196.36     93.73 o 
   4   1   0       60.71       69.31      2.08 o 
   5   1   0     1545.58     1430.32     15.40 o 
   6   1   0     1897.16     1742.90     25.58 o 
   7   1   0      584.85      583.96     10.99 o 
   8   1   0     1358.48     1406.23     18.14 o 
   9   1   0       95.37       96.51      2.49 o 
  10   1   0      214.44      231.53      5.94 o 
  11   1   0        5.64        3.29      1.40 o 
  12   1   0      175.41      175.81      5.07 o 
  13   1   0      267.15      272.74      4.71 o 
  14   1   0     1291.93     1339.81     27.42 o 
  15   1   0      199.14      196.61      3.78 o 
  16   1   0      117.39      137.44      6.30 o 
  17   1   0        0.47        3.17      2.02 o 
  18   1   0        1.83        1.12      1.75 o 
  19   1   0        3.90        2.52      1.97 o 
  20   1   0        0.61        1.50      2.38 o 
   0   2   0     2390.58     2037.52     28.93 o 
   1   2   0      166.39       96.57      2.26 o 
   2   2   0     7239.07     6823.89     67.59 o 
   3   2   0        9.45       10.37      1.72 o 
   4   2   0       17.73       27.40      1.76 o 
   5   2   0        1.73        0.46      1.34 o 
   6   2   0      533.66      550.70     15.07 o 
   7   2   0      775.28      708.22     25.61 o 
   8   2   0     1096.28     1267.73     26.89 o 
   9   2   0       13.85        7.88      1.93 o 
  10   2   0        0.81        0.24      1.80 o 
  11   2   0        2.35        2.85      1.86 o 
  12   2   0      398.89      433.47     12.21 o 
  13   2   0      189.40      202.99      5.51 o 
  14   2   0      202.77      202.60      5.50 o 
  15   2   0       38.19       42.09      3.11 o 
  16   2   0       23.76       23.09      4.16 o 
  17   2   0        2.74        5.07      2.90 o 
  18   2   0        0.03        2.21      2.94 o 
  19   2   0        6.33        3.51      3.51 o 
  20   2   0        2.40        6.60      3.30 o 
   1   3   0       14.84       12.14      1.84 o 
   2   3   0     1011.87     1063.83     18.22 o 
   3   3   0     1820.79     1909.42     92.63 o 
   4   3   0       64.08       75.95      2.48 o 
   5   3   0      225.96      297.27      7.34 o 
   6   3   0      344.73      387.34     10.02 o 
   7   3   0      383.70      507.56     33.30 o 
   8   3   0     1391.18     1599.99     61.60 o 
   9   3   0      748.92      827.90     17.79 o 
  10   3   0      167.41      184.18      5.00 o 
  11   3   0      248.60      263.94     14.34 o 
  12   3   0      224.12      257.95      6.60 o 
  13   3   0       51.24       43.38      4.46 o 
  14   3   0       11.58       10.56      2.56 o 
  15   3   0      122.63      131.19      4.29 o 
  16   3   0        4.00       -0.75      3.51 o 
  17   3   0       76.17       77.37      6.06 o 
  18   3   0       12.09        7.29      3.68 o 
  19   3   0        1.77       -2.56      2.56 o 
  20   3   0        3.22        6.85      3.54 o 
   0   4   0      622.33      589.59     20.54 o 
   1   4   0     3572.77     3662.07     34.66 o 
   2   4   0     2146.27     2112.09     27.53 o 
   3   4   0      184.92      178.45      4.85 o 
   4   4   0      374.63      387.82     10.13 o 
   5   4   0     1083.00     1165.91     40.59 o 
   6   4   0      479.05      560.30     15.00 o 
   7   4   0     1698.56     1970.09     77.01 o 
   8   4   0       35.02       33.59      2.54 o 
   9   4   0      194.24      175.69      5.00 o 
  10   4   0      292.43      289.36      7.20 o 
  11   4   0      286.53      302.12      7.07 o 
  12   4   0       11.60       11.55      2.52 o 
  13   4   0       31.12       27.36      2.64 o 
  14   4   0       38.05       39.12      3.63 o 
  15   4   0        1.45       -0.36      2.18 o 
  16   4   0       20.32       24.44      3.89 o 
  17   4   0        2.32        3.34      3.23 o 
  18   4   0        0.57       -2.40      2.40 o 
  19   4   0        7.76        3.04      3.06 o 
  20   4   0        0.27        3.13      2.91 o 
   1   5   0      340.28      423.71     15.37 o 
   2   5   0      481.41      413.76     13.10 o 
   3   5   0        9.74       22.46      2.74 o 
   4   5   0      108.40      102.53      4.28 o 
   5   5   0       48.50       54.02      3.57 o 
   6   5   0      646.92      643.97     23.49 o 
   7   5   0       21.91       33.57      2.43 o 
   8   5   0        7.32       10.29      2.74 o 
   9   5   0        0.11        0.69      1.88 o 
  10   5   0       15.89       18.24      6.36 o 
  11   5   0        0.09       -0.14      1.91 o 
  12   5   0        1.60        1.90      2.10 o 
  13   5   0       15.45       23.89      2.84 o 
  14   5   0       19.81       19.46      2.31 o 
  15   5   0       24.66       14.46      4.03 o 
  16   5   0       77.87       78.92      6.01 o 
  17   5   0       40.64       39.79      4.77 o 
  18   5   0        2.86        3.74      2.81 o 
  19   5   0        8.43        6.22      4.82 o 
   0   6   0     2072.49     2081.08     39.73 o 
   1   6   0     1445.64     1557.72     24.28 o 
   2   6   0      110.30      146.89      5.18 o 
   3   6   0       80.96       72.87      3.07 o 
   4   6   0      761.30      859.57     45.93 o 
   5   6   0       89.57      109.07      3.57 o 
   6   6   0        2.12        3.33      1.85 o 
   7   6   0        6.65        4.83      3.45 o 
   8   6   0       24.77       28.52      3.03 o 
   9   6   0       82.29       69.89      3.41 o 
  10   6   0        3.81        9.12      3.98 o 
  11   6   0      135.73      135.34      4.44 o 
  12   6   0        3.89        1.91      2.20 o 
  13   6   0       15.01       11.87      2.56 o 
  14   6   0        2.86        4.01      2.98 o 
  15   6   0       22.58        7.28      6.19 o 
  16   6   0        0.04        1.06      3.75 o 
  17   6   0        2.78        2.71      2.66 o 
  18   6   0       13.41        5.73      4.10 o 
  19   6   0        6.69       15.44      4.08 o 
   1   7   0      253.74      295.45     16.85 o 
   2   7   0      506.57      561.00     15.61 o 
   3   7   0      486.54      536.10     14.28 o 
   4   7   0       26.71       48.02      2.86 o 
   5   7   0        5.92        2.48      3.63 o 
   6   7   0       34.31       42.14      2.77 o 
   7   7   0       32.31       41.25      2.83 o 
   8   7   0        3.81        3.71      4.52 o 
   9   7   0       35.16       41.57      3.13 o 
  10   7   0       35.84       42.65      3.15 o 
  11   7   0       77.44       73.86      3.45 o 
  12   7   0        6.05        7.01      2.26 o 
  13   7   0      336.08      333.46      9.12 o 
  14   7   0       33.80       43.21     11.72 o 
  15   7   0        1.00       -0.64      2.46 o 
  16   7   0       12.87        9.99      3.97 o 
  17   7   0       14.33        6.05      3.64 o 
  18   7   0        1.56        0.45      2.33 o 
   0   8   0        3.08       14.63      2.85 o 
   1   8   0        0.33        1.85      1.71 o 
   2   8   0        0.74        2.44      2.26 o 
   3   8   0       30.00       33.68      2.64 o 
   4   8   0      121.08      120.61      4.20 o 
   5   8   0      849.14      881.79     17.03 o 
   6   8   0      101.76       93.89      3.88 o 
   7   8   0        0.01        1.10      2.37 o 
   8   8   0      729.19      772.56     24.43 o 
   9   8   0      477.71      532.90     12.59 o 
  10   8   0       44.06       36.12      3.01 o 
  11   8   0      279.53      257.28      7.94 o 
  12   8   0       44.03       35.57      4.33 o 
  13   8   0        1.60       -0.70      1.94 o 
  14   8   0        8.49        6.67      3.32 o 
  15   8   0        0.86        2.59      3.33 o 
  16   8   0        2.71       -0.77      2.62 o 
  17   8   0        3.07        1.42      2.63 o 
   1   9   0        1.03        3.93      2.68 o 
   2   9   0       32.54       32.09      2.96 o 
   3   9   0      172.80      176.76      5.05 o 
   4   9   0       47.06       44.36      4.46 o 
   5   9   0      127.26      121.62      8.15 o 
   6   9   0      402.93      411.76     11.35 o 
   7   9   0        0.97       -0.26      2.62 o 
   8   9   0       28.01       25.64      3.00 o 
   9   9   0       15.26       15.49      2.74 o 
  10   9   0       92.03       97.57      5.70 o 
  11   9   0        2.25        5.41      4.52 o 
  12   9   0        0.83        1.06      2.47 o 
  13   9   0       54.95       48.29      8.74 o 
  14   9   0       35.53       29.27      4.71 o 
  15   9   0        4.89        5.65      3.57 o 
  16   9   0       29.81       41.20      6.25 o 
   0  10   0        1.66        3.09      2.85 o 
   1  10   0        0.08        0.99      1.89 o 
   2  10   0        0.13        0.51      2.14 o 
   3  10   0       10.92       12.24      2.51 o 
   4  10   0      388.24      406.72     10.78 o 
   5  10   0       94.72      100.48      4.24 o 
   6  10   0      395.20      414.03     10.40 o 
   7  10   0      175.62      182.43      4.80 o 
   8  10   0       30.80       30.69      4.43 o 
   9  10   0        0.09       -1.90      2.49 o 
  10  10   0       84.80       79.55      5.60 o 
  11  10   0        3.68        2.40      2.89 o 
  12  10   0       10.79       12.12      4.05 o 
  13  10   0       23.21       23.74      9.52 o 
  14  10   0       42.57       38.28      5.25 o 
  15  10   0        0.71        1.86      3.09 o 
   1  11   0        3.02        5.28      3.15 o 
   2  11   0        6.35        5.43      2.85 o 
   3  11   0       12.95       16.83      2.98 o 
   4  11   0      400.97      423.60      9.89 o 
   5  11   0       60.81       73.47      5.44 o 
   6  11   0      100.78      104.33      6.60 o 
   7  11   0       19.22       19.89      4.03 o 
   8  11   0        3.53        2.09      2.94 o 
   9  11   0       30.03       29.93      3.99 o 
  10  11   0        2.50        2.02      2.98 o 
  11  11   0       15.95       18.37      4.45 o 
  12  11   0        4.37        6.03      3.17 o 
  13  11   0       65.37       70.25      7.07 o 
  14  11   0        0.53        2.52      3.51 o 
   0  12   0       21.59       18.91      6.66 o 
   1  12   0        5.88        7.92      3.57 o 
   2  12   0      329.71      299.57      8.75 o 
   3  12   0        2.99        2.97      2.77 o 
   4  12   0        0.05        0.03      2.66 o 
   5  12   0       25.37       23.68      3.77 o 
   6  12   0        3.93        1.82      3.17 o 
   7  12   0       19.30       27.09      4.17 o 
   8  12   0        0.30       -0.90      2.11 o 
   9  12   0       17.35       11.75      9.40 o 
  10  12   0       22.05       25.66      4.43 o 
  11  12   0        1.25        3.09      3.20 o 
  12  12   0        0.30       -1.03      2.62 o 
   1  13   0        7.35        3.94      3.81 o 
   2  13   0        2.88        1.93      2.93 o 
   3  13   0       36.08       31.00      4.89 o 
   4  13   0       14.34        8.37      3.96 o 
   5  13   0        2.89        1.57      2.83 o 
   6  13   0       10.85        7.55      3.79 o 
   7  13   0        0.40       -0.60      2.89 o 
   8  13   0        2.06        4.00      3.11 o 
   9  13   0        0.29       -2.54      2.74 o 
  10  13   0        0.65        0.99      2.80 o 
   0  14   0        0.87       -0.71      3.33 o 
   1  14   0       18.87       18.87      4.88 o 
   2  14   0        0.01        2.59      2.82 o 
   3  14   0        0.10        4.79      3.54 o 
   4  14   0       65.94       57.82      5.62 o 
   5  14   0       14.26       16.40      5.16 o 
   6  14   0        3.94        0.42      2.89 o 
   7  14   0        2.96        1.64      3.31 o 
   8  14   0        8.80       10.58      4.42 o 
   1  15   0        0.21       -0.21      4.46 o 
   2  15   0        3.21        5.34      3.59 o 
   3  15   0        0.00       -1.16      2.84 o 
 -20   1   1       56.24       69.04      4.60 o 
 -19   1   1       36.29       42.22      4.00 o 
 -18   1   1        2.09        3.24      1.93 o 
 -17   1   1        6.15        4.90      2.55 o 
 -16   1   1      415.47      466.30      7.48 o 
 -15   1   1       22.89       23.75      2.80 o 
 -14   1   1      629.14      670.04     18.16 o 
 -13   1   1       11.18       10.42      1.85 o 
 -12   1   1      116.83      118.59      2.87 o 
 -11   1   1      264.13      253.10      4.67 o 
 -10   1   1      181.73      188.50      3.63 o 
  -9   1   1      644.67      662.71     11.56 o 
  -8   1   1       57.84       53.97      1.94 o 
  -7   1   1        0.45        1.81      1.15 o 
  -6   1   1     1318.67     1254.79     21.50 o 
  -5   1   1       49.93       48.96      1.87 o 
  -4   1   1       69.77       66.84      3.04 o 
  -3   1   1     5490.11     5510.14    111.36 o 
  -2   1   1      321.03      272.80      8.44 o 
  -1   1   1      373.97      293.30     10.37 o 
   0   1   1     3087.20     2796.48     66.25 o 
   1   1   1      752.26      625.03     11.02 o 
   2   1   1       46.94       55.49      2.23 o 
   3   1   1       79.74       75.49      2.69 o 
   4   1   1       77.29       49.95      1.94 o 
   5   1   1      803.83      831.81     12.48 o 
   6   1   1     3328.53     3440.64     30.46 o 
   7   1   1      432.83      445.19     10.25 o 
   8   1   1      254.84      352.42      9.38 o 
   9   1   1       26.51       38.86      5.20 o 
  10   1   1        3.73        5.34      1.38 o 
  11   1   1       72.28       68.03      2.39 o 
  12   1   1       49.82       53.55      2.34 o 
  13   1   1      227.72      222.73      5.75 o 
  14   1   1     1849.56     1888.97     23.51 o 
  15   1   1        0.00        0.02      1.90 o 
  16   1   1        4.61        0.13      2.54 o 
  17   1   1      113.77      118.38      4.76 o 
  18   1   1       37.23       37.93      4.85 o 
  19   1   1       24.30       29.93      4.64 o 
  20   1   1       29.32       33.50      3.89 o 
 -20   2   1        0.00        2.40      2.26 o 
 -19   2   1       29.61       31.92      5.38 o 
 -18   2   1        0.47        1.65      3.15 o 
 -17   2   1        1.17       -0.17      2.98 o 
 -16   2   1       55.52       56.07      4.89 o 
 -15   2   1       67.39       73.22      3.57 o 
 -14   2   1      681.15      710.89     13.94 o 
 -13   2   1        6.47        3.73      2.11 o 
 -12   2   1       75.05       73.45      3.45 o 
 -11   2   1      195.73      160.87      8.15 o 
 -10   2   1      525.51      525.14     29.67 o 
  -9   2   1        8.39        8.37      2.08 o 
  -8   2   1      472.25      529.72     14.82 o 
  -7   2   1        7.12        4.35      1.68 o 
  -6   2   1     3243.45     3162.65     65.01 o 
  -5   2   1      158.17      143.11      3.59 o 
  -4   2   1     1748.71     1786.55     30.27 o 
  -3   2   1     2783.19     2637.96     27.88 o 
  -2   2   1      262.63      278.20      6.57 o 
  -1   2   1     7477.58     6571.67    773.31 o 
   0   2   1      489.17      383.79     26.18 o 
   1   2   1     2646.67     2329.32     29.99 o 
   2   2   1      102.99       94.27      2.35 o 
   3   2   1     4929.06     5002.44     39.05 o 
   4   2   1     1155.43     1199.42     20.46 o 
   5   2   1      324.94      330.12      9.59 o 
   6   2   1     6178.33     6650.83     49.51 o 
   7   2   1      103.82      118.31      6.19 o 
   8   2   1      305.98      292.99      7.37 o 
   9   2   1       95.54      101.03      3.61 o 
  10   2   1        5.00        4.37      2.38 o 
  11   2   1      290.99      234.19      6.05 o 
  12   2   1      344.96      356.18     11.19 o 
  13   2   1        4.69        1.78      2.59 o 
  14   2   1      152.28      169.83     14.52 o 
  15   2   1        0.48       -0.36      2.06 o 
  16   2   1       25.76       34.24      4.34 o 
  17   2   1       71.92       76.93      5.47 o 
  18   2   1        7.75        7.23      3.93 o 
  19   2   1        3.36        4.84      3.20 o 
  20   2   1        0.02        1.49      3.98 o 
 -20   3   1       36.58       38.76      6.84 o 
 -19   3   1       30.58       40.71      7.85 o 
 -18   3   1        6.31        6.03      3.29 o 
 -17   3   1        6.55        4.92      3.17 o 
 -16   3   1        0.21        3.40      2.97 o 
 -15   3   1       17.73       22.61      2.74 o 
 -14   3   1        4.75        4.71      2.39 o 
 -13   3   1        0.22       -0.16      4.04 o 
 -12   3   1       48.00       50.96      6.66 o 
 -11   3   1       71.05       66.17      5.47 o 
 -10   3   1      464.01      552.68     14.40 o 
  -9   3   1     1139.43     1216.62     37.86 o 
  -8   3   1     1491.33     1553.12     32.54 o 
  -7   3   1      136.64      175.01      4.57 o 
  -6   3   1       42.35       35.15      4.52 o 
  -5   3   1      245.19      282.93     10.06 o 
  -4   3   1      114.98      114.73      3.63 o 
  -3   3   1        2.27       -0.64      1.46 o 
  -2   3   1      132.81       69.43      5.60 o 
  -1   3   1     1462.87     1155.68     19.76 o 
   0   3   1      776.63      644.66     27.22 o 
   1   3   1      583.04      502.48     13.09 o 
   2   3   1      962.19      926.71     23.83 o 
   3   3   1     1171.62     1040.85     31.87 o 
   4   3   1      132.89      103.89      3.02 o 
   5   3   1      436.22      397.76     11.03 o 
   6   3   1       44.64       38.74      2.52 o 
   7   3   1      519.90      618.70     15.92 o 
   8   3   1     1064.50     1198.56     21.45 o 
   9   3   1      172.25      183.67      5.22 o 
  10   3   1        0.03        0.15      2.32 o 
  11   3   1        0.91        0.88      2.14 o 
  12   3   1      734.43      726.32     20.02 o 
  13   3   1       70.76       80.17      7.02 o 
  14   3   1      223.45      225.63      5.34 o 
  15   3   1      356.34      367.64      9.38 o 
  16   3   1      131.93      128.24      6.64 o 
  17   3   1       34.94       37.59      4.75 o 
  18   3   1       10.87        3.87      3.20 o 
  19   3   1        2.75       -0.14      4.70 o 
  20   3   1        2.87       -1.07      2.82 o 
 -20   4   1        4.65        5.54      5.53 o 
 -19   4   1        2.01        6.03      3.87 o 
 -18   4   1       16.51        3.02      3.56 o 
 -17   4   1       54.60       57.10      7.91 o 
 -16   4   1       45.83       43.62      6.72 o 
 -15   4   1      111.29      127.36     16.18 o 
 -14   4   1       43.76       48.78      3.24 o 
 -13   4   1       11.96       12.52      2.22 o 
 -12   4   1       38.92       46.68      5.17 o 
 -11   4   1       83.52       85.26      3.70 o 
 -10   4   1       10.22        9.46      2.62 o 
  -9   4   1       20.61       18.03      3.57 o 
  -8   4   1        5.99        7.62      2.20 o 
  -7   4   1      158.98      185.44      5.12 o 
  -6   4   1       70.75       88.93      3.24 o 
  -5   4   1      222.77      212.56      6.31 o 
  -4   4   1       10.60        2.23      1.89 o 
  -3   4   1      348.34      430.78     34.08 o 
  -2   4   1        7.47       15.82      3.87 o 
  -1   4   1      983.75      955.10     33.44 o 
   0   4   1        0.09       -0.03      2.32 o 
   1   4   1      971.61      898.10     18.65 o 
   2   4   1        0.89        3.98      2.32 o 
   3   4   1       85.06      123.50      3.30 o 
   4   4   1       20.47       41.80      2.72 o 
   5   4   1      714.07      829.35     24.64 o 
   6   4   1      938.59     1059.73     32.96 o 
   7   4   1       42.72       45.41      2.94 o 
   8   4   1       42.01       48.21      2.85 o 
   9   4   1      149.24      156.83      8.45 o 
  10   4   1       79.62       76.75      6.19 o 
  11   4   1        3.08        2.94      2.10 o 
  12   4   1        5.21        4.84      2.24 o 
  13   4   1      159.45      133.48     16.66 o 
  14   4   1       30.32       25.80      2.90 o 
  15   4   1        2.05        3.95      2.89 o 
  16   4   1       32.95       32.40      5.09 o 
  17   4   1        6.31        2.44      2.88 o 
  18   4   1        0.42       -0.93      2.45 o 
  19   4   1       26.69       36.83      5.89 o 
 -19   5   1        6.08        1.05      3.33 o 
 -18   5   1       33.13       34.76      8.33 o 
 -17   5   1       22.78        6.79      4.58 o 
 -16   5   1        4.69        2.31      2.94 o 
 -15   5   1       40.70       37.16      4.46 o 
 -14   5   1       93.75       97.61      6.54 o 
 -13   5   1       14.42       11.33      2.57 o 
 -12   5   1       16.08       19.01      2.66 o 
 -11   5   1       21.57       20.47      2.65 o 
 -10   5   1      215.61      228.73      6.18 o 
  -9   5   1      200.27      210.29      5.59 o 
  -8   5   1      169.11      154.27      4.63 o 
  -7   5   1        0.88        1.08      2.26 o 
  -6   5   1       31.18       30.19      2.56 o 
  -5   5   1      181.15      215.66      5.66 o 
  -4   5   1       22.53       23.71      2.10 o 
  -3   5   1     1635.76     1676.98     41.88 o 
  -2   5   1      221.60      213.60      5.60 o 
  -1   5   1       23.14       33.87      3.63 o 
   0   5   1      803.37      878.02     18.61 o 
   1   5   1        0.62       -1.55      1.55 o 
   2   5   1        3.57        6.83      1.98 o 
   3   5   1       79.20       87.43      3.03 o 
   4   5   1       48.54       74.93      3.06 o 
   5   5   1     1016.35     1104.30     28.25 o 
   6   5   1       80.28       94.99      3.40 o 
   7   5   1      858.81      942.25     27.32 o 
   8   5   1       32.05       44.82      2.94 o 
   9   5   1        7.79        7.17      1.94 o 
  10   5   1        0.07       -0.24      1.88 o 
  11   5   1        0.29        2.69      3.45 o 
  12   5   1       18.09       12.92      4.46 o 
  13   5   1        1.68       -0.91      2.74 o 
  14   5   1       56.15       56.57      9.58 o 
  15   5   1       30.25       24.17      4.20 o 
  16   5   1       84.74       85.42      6.16 o 
  17   5   1        4.62        2.60      2.73 o 
  18   5   1       33.49       44.15     17.55 o 
  19   5   1       29.67       38.18      5.80 o 
 -19   6   1        1.81        0.49      2.64 o 
 -18   6   1       46.92       36.37      5.26 o 
 -17   6   1        9.47        3.39      3.25 o 
 -16   6   1       77.74       74.64      5.42 o 
 -15   6   1        2.50       -0.28      2.71 o 
 -14   6   1        3.63        1.88      3.27 o 
 -13   6   1       18.90       17.97      3.07 o 
 -12   6   1       48.15       45.55      3.15 o 
 -11   6   1       30.98       33.55      3.25 o 
 -10   6   1      305.10      295.78      8.51 o 
  -9   6   1      157.62      142.59      4.82 o 
  -8   6   1        0.98        0.92      2.23 o 
  -7   6   1      190.51      168.01      4.88 o 
  -6   6   1       83.09       75.05      3.45 o 
  -5   6   1       65.67       58.87      2.76 o 
  -4   6   1       94.37       88.74      3.37 o 
  -3   6   1     1863.32     1897.11     33.25 o 
  -2   6   1      248.28      251.23      7.10 o 
  -1   6   1      661.10      812.68     18.16 o 
   0   6   1      412.72      440.16     14.11 o 
   1   6   1     2524.61     2935.63     33.26 o 
   2   6   1      244.36      262.49     12.98 o 
   3   6   1        0.72       -0.77      2.56 o 
   4   6   1       15.85       19.34      2.14 o 
   5   6   1      112.21      122.13      3.90 o 
   6   6   1       57.44       60.33      3.08 o 
   7   6   1       99.49      102.75      3.69 o 
   8   6   1      178.82      145.44      4.40 o 
   9   6   1       64.78       68.99      3.61 o 
  10   6   1       43.30       53.09      5.12 o 
  11   6   1        0.03        0.10      2.14 o 
  12   6   1      117.18      108.16      4.04 o 
  13   6   1       46.13       43.30      3.06 o 
  14   6   1       46.79       44.00      4.79 o 
  15   6   1       10.95        4.14      3.38 o 
  16   6   1       50.72       51.87      7.20 o 
  17   6   1        2.87        1.29      2.46 o 
  18   6   1        3.47        0.29      2.97 o 
 -18   7   1        6.00        4.66      3.54 o 
 -17   7   1        0.34        0.79      2.54 o 
 -16   7   1        4.98        5.00      3.05 o 
 -15   7   1       68.65       55.37      5.77 o 
 -14   7   1       31.50       29.84      4.62 o 
 -13   7   1        5.97        3.31      4.82 o 
 -12   7   1       73.88       71.38      7.73 o 
 -11   7   1      247.55      283.02      9.16 o 
 -10   7   1       65.17       78.01      3.61 o 
  -9   7   1        1.77        2.43      3.39 o 
  -8   7   1      230.32      267.92      7.88 o 
  -7   7   1       65.20       55.96      5.65 o 
  -6   7   1        8.38        7.03      3.98 o 
  -5   7   1       41.17       41.83      3.14 o 
  -4   7   1      534.35      564.16     14.66 o 
  -3   7   1       68.19      106.27      5.35 o 
  -2   7   1      121.76      148.06      4.71 o 
  -1   7   1       22.36       19.30      2.30 o 
   0   7   1       53.26       44.99      2.64 o 
   1   7   1        5.16        3.84      2.51 o 
   2   7   1      727.77      800.42     17.37 o 
   3   7   1      195.09      210.38      5.72 o 
   4   7   1        0.49       -0.22      2.18 o 
   5   7   1        9.38        6.64      2.14 o 
   6   7   1      248.02      247.84      6.84 o 
   7   7   1      207.96      191.03      8.51 o 
   8   7   1       77.95       84.16      5.12 o 
   9   7   1      352.12      353.10     16.55 o 
  10   7   1       17.52       20.91      3.39 o 
  11   7   1        0.29        1.31      2.02 o 
  12   7   1       71.92       87.19      3.62 o 
  13   7   1      156.58      152.53      7.07 o 
  14   7   1       12.08       16.44      4.02 o 
  15   7   1        1.08       -0.67      2.50 o 
  16   7   1        1.88        1.15      2.60 o 
  17   7   1        2.13        3.25      3.07 o 
  18   7   1       21.22       13.19      5.40 o 
 -17   8   1        0.97        0.50      2.82 o 
 -16   8   1       20.62       18.98      7.26 o 
 -15   8   1       16.16       15.79      5.65 o 
 -14   8   1       24.83       25.37      4.82 o 
 -13   8   1       23.78       21.99      4.57 o 
 -12   8   1       40.35       38.60      6.84 o 
 -11   8   1       41.22       41.57      3.81 o 
 -10   8   1       67.39       75.24      3.79 o 
  -9   8   1      596.14      611.15     13.30 o 
  -8   8   1      444.30      428.44     18.34 o 
  -7   8   1       43.34       47.02      5.65 o 
  -6   8   1       46.30       54.72      3.44 o 
  -5   8   1       45.31       37.65      3.57 o 
  -4   8   1      344.62      335.11      9.07 o 
  -3   8   1       29.70       32.86      2.71 o 
  -2   8   1        3.04        0.86      1.89 o 
  -1   8   1       16.73       15.42      2.60 o 
   0   8   1       61.67       58.97      3.45 o 
   1   8   1       92.51       91.45      3.85 o 
   2   8   1        5.43        1.64      2.06 o 
   3   8   1       33.45       33.21      3.57 o 
   4   8   1      167.25      179.39      5.16 o 
   5   8   1      196.64      205.27      8.93 o 
   6   8   1      326.20      313.52      8.59 o 
   7   8   1      213.56      228.59     16.30 o 
   8   8   1     1059.65     1096.03     18.31 o 
   9   8   1      141.48      171.58     13.86 o 
  10   8   1        3.00        2.62      2.27 o 
  11   8   1       14.01        7.35      3.28 o 
  12   8   1       19.00        9.43      3.74 o 
  13   8   1        0.03        0.46      2.34 o 
  14   8   1        4.60       -0.81      2.55 o 
  15   8   1        8.67        6.13      4.22 o 
  16   8   1        4.78        1.76      3.24 o 
  17   8   1        9.32        7.70      4.34 o 
 -16   9   1        2.29        5.96      3.98 o 
 -15   9   1        2.10        2.49      2.63 o 
 -14   9   1        0.03       -0.41      3.57 o 
 -13   9   1       72.61       77.46      6.48 o 
 -12   9   1       81.72       90.05      6.19 o 
 -11   9   1       41.28       41.54     10.41 o 
 -10   9   1      867.11      890.77     14.14 o 
  -9   9   1      112.98      103.06      4.04 o 
  -8   9   1      520.45      567.80     12.41 o 
  -7   9   1      975.14     1035.51     16.18 o 
  -6   9   1      497.77      504.45     12.29 o 
  -5   9   1       94.03       91.25      3.87 o 
  -4   9   1        0.52       -0.57      2.26 o 
  -3   9   1       72.18       74.37      3.53 o 
  -2   9   1       93.38      107.98      4.58 o 
  -1   9   1       13.38       17.18      2.54 o 
   0   9   1       44.47       42.38      5.06 o 
   1   9   1       26.91       24.79      2.74 o 
   2   9   1       43.20       43.84      3.02 o 
   3   9   1        0.07        3.29      2.03 o 
   4   9   1       18.33       21.13      2.64 o 
   5   9   1      798.74      794.55     15.17 o 
   6   9   1       55.25       54.86      4.52 o 
   7   9   1      562.64      612.35     12.80 o 
   8   9   1      253.28      284.27      8.90 o 
   9   9   1      237.52      243.21      8.06 o 
  10   9   1      345.04      371.97     15.77 o 
  11   9   1      159.09      154.60      6.73 o 
  12   9   1        8.87        4.06      3.93 o 
  13   9   1        3.04        2.05      3.32 o 
  14   9   1        2.09        0.95      2.69 o 
  15   9   1        0.43        0.04      2.43 o 
  16   9   1        0.57       -1.80      4.10 o 
 -15  10   1        0.12       -0.23      2.73 o 
 -14  10   1        3.05       -0.17      2.97 o 
 -13  10   1       28.13       22.75      4.86 o 
 -12  10   1       10.72        7.63      7.14 o 
 -11  10   1       29.07       33.14      4.62 o 
 -10  10   1       40.54       42.70      5.37 o 
  -9  10   1        4.59        6.57      3.76 o 
  -8  10   1        9.84        5.56      3.23 o 
  -7  10   1       61.56       65.31      3.79 o 
  -6  10   1      391.79      397.89     14.05 o 
  -5  10   1        0.57        1.10      2.34 o 
  -4  10   1      212.46      227.85      5.69 o 
  -3  10   1      337.50      302.03      9.63 o 
  -2  10   1       38.35       36.03      3.03 o 
  -1  10   1       12.26       12.62      2.23 o 
   0  10   1       45.74       52.46      3.40 o 
   1  10   1      282.90      281.26     12.02 o 
   2  10   1       23.54       14.91      2.35 o 
   3  10   1       10.74        7.47      2.64 o 
   4  10   1      827.20      847.21     30.22 o 
   5  10   1       15.99       12.20      3.45 o 
   6  10   1      185.92      204.89      5.12 o 
   7  10   1        0.09        3.10      3.93 o 
   8  10   1       86.55       76.56      6.90 o 
   9  10   1        1.65        0.02      3.57 o 
  10  10   1        0.12        1.19      2.66 o 
  11  10   1        1.59        1.17      2.51 o 
  12  10   1        3.05       -2.34      2.60 o 
  13  10   1        2.50        2.33      2.38 o 
  14  10   1        3.21        4.70      4.52 o 
  15  10   1        0.11       -0.88      2.76 o 
 -14  11   1       20.43       27.23     12.13 o 
 -13  11   1        5.64        0.98      2.80 o 
 -12  11   1        0.25       -0.60      3.45 o 
 -11  11   1       11.65        7.11      4.47 o 
 -10  11   1       23.82       23.24      5.04 o 
  -9  11   1        2.27        2.32      2.89 o 
  -8  11   1        3.60        8.54      2.77 o 
  -7  11   1        0.30        0.21      2.14 o 
  -6  11   1        2.00        2.30      2.77 o 
  -5  11   1       66.50       56.48      4.74 o 
  -4  11   1        6.37        2.72      3.15 o 
  -3  11   1       14.21       12.49      2.31 o 
  -2  11   1       58.02       54.81      3.11 o 
  -1  11   1       35.00       34.96      2.86 o 
   0  11   1      156.51      151.61      4.54 o 
   1  11   1      146.19      137.92      5.65 o 
   2  11   1       76.56       74.81      3.99 o 
   3  11   1       17.67       14.17      2.50 o 
   4  11   1       15.23       16.76      4.28 o 
   5  11   1        1.79       -2.10      2.10 o 
   6  11   1       42.99       44.13      4.93 o 
   7  11   1       46.50       47.72      4.62 o 
   8  11   1       44.69       43.40      5.11 o 
   9  11   1       17.43       25.80      4.88 o 
  10  11   1        4.72        5.59      4.22 o 
  11  11   1       25.76       26.68      4.52 o 
  12  11   1        7.05        5.05      3.51 o 
  13  11   1        1.66        1.25      3.15 o 
  14  11   1        0.12       -1.28      2.56 o 
 -12  12   1        0.70        1.83      4.16 o 
 -11  12   1        0.40        0.12      2.57 o 
 -10  12   1        3.70        0.02      2.76 o 
  -9  12   1       15.54       12.57      4.35 o 
  -8  12   1       29.17       27.81      4.23 o 
  -7  12   1        3.21        2.36      2.94 o 
  -6  12   1        0.28        1.86      2.45 o 
  -5  12   1       43.22       40.83      4.95 o 
  -4  12   1        3.08        2.85      3.13 o 
  -3  12   1       36.55       28.49      8.45 o 
  -2  12   1        7.98        4.02      3.28 o 
  -1  12   1       56.92       44.60      4.93 o 
   0  12   1       10.04       12.37      4.00 o 
   1  12   1       90.08       91.73      7.38 o 
   2  12   1        0.95       -1.33      6.36 o 
   3  12   1       21.71       19.23      4.42 o 
   4  12   1        2.07        0.17      2.35 o 
   5  12   1        2.33        2.50      2.52 o 
   6  12   1        1.18        0.41      2.39 o 
   7  12   1        1.60        0.00      2.52 o 
   8  12   1       13.30       14.15      3.74 o 
   9  12   1       11.81        9.67      3.86 o 
  10  12   1       28.05       41.43      8.09 o 
  11  12   1        1.25        2.53      3.51 o 
  12  12   1        1.56        0.10      2.94 o 
 -10  13   1        7.54        3.69      4.00 o 
  -9  13   1        3.01        5.88      3.17 o 
  -8  13   1        0.72        0.71      3.39 o 
  -7  13   1        5.82        3.81      3.13 o 
  -6  13   1        3.38       -1.15      2.97 o 
  -5  13   1        5.98        3.50      3.03 o 
  -4  13   1        9.35        9.07      3.63 o 
  -3  13   1        3.21        0.14      2.72 o 
  -2  13   1       18.43       24.49      5.29 o 
  -1  13   1        0.02       -0.18      2.27 o 
   0  13   1        2.47        4.77      2.91 o 
   1  13   1        4.93       11.86      3.36 o 
   2  13   1        0.26        1.90      2.61 o 
   3  13   1        0.28        1.93      2.71 o 
   4  13   1        4.73        0.75      2.86 o 
   5  13   1        5.08        4.38      3.27 o 
   6  13   1        6.12        5.11      3.20 o 
   7  13   1        3.33        0.75      3.03 o 
   8  13   1       14.85       13.78      5.49 o 
   9  13   1        2.81        3.37      3.06 o 
  10  13   1       11.05       10.06      3.83 o 
  -7  14   1        3.99       10.53      4.12 o 
  -6  14   1        7.63        3.53      3.15 o 
  -5  14   1        1.19        3.14      3.24 o 
  -4  14   1        0.01       -0.83      2.22 o 
  -3  14   1        0.73       -1.72      2.39 o 
  -2  14   1        4.93        5.75      4.09 o 
  -1  14   1       13.37        4.09      6.72 o 
   0  14   1        6.08        1.37      2.94 o 
   1  14   1        1.47        1.52      2.38 o 
   2  14   1       13.44        7.36      3.99 o 
   3  14   1       18.24       15.70      5.17 o 
   4  14   1       11.87        7.64      3.76 o 
   5  14   1        1.81       -0.17      2.46 o 
   6  14   1        1.31        4.40      3.07 o 
   7  14   1        2.37        0.50      2.83 o 
  -2  15   1        0.81        0.86      3.09 o 
  -1  15   1        0.55       -0.24      2.91 o 
   0  15   1        2.81        2.38      2.74 o 
   1  15   1        0.84        0.18      3.03 o 
   2  15   1        4.27        1.86      2.99 o 
 -20   0   2       31.82       22.72      8.21 o 
 -19   0   2      183.87      179.20     11.66 o 
 -18   0   2       34.81       32.00      7.49 o 
 -17   0   2      403.72      448.34     15.60 o 
 -16   0   2      336.15      339.73     13.69 o 
 -15   0   2       32.14       26.41      3.57 o 
 -14   0   2      226.69      224.93      8.21 o 
 -13   0   2       34.02       31.76      3.81 o 
 -12   0   2        1.59        2.74      2.50 o 
 -11   0   2       43.30       34.26      4.16 o 
 -10   0   2        1.29        6.19      2.26 o 
  -9   0   2       94.06       84.24      4.88 o 
  -8   0   2       20.04       22.72      3.69 o 
  -7   0   2      906.91      761.44     24.48 o 
  -6   0   2     4557.53     4373.69     57.39 o 
  -5   0   2      846.80      658.05     23.78 o 
  -4   0   2     2941.93     2771.30     43.94 o 
  -3   0   2     6230.30     5928.83     63.29 o 
  -2   0   2    47608.96    54286.52    206.37 o 
  -1   0   2     2892.62     2498.89     39.27 o 
   0   0   2    43928.69    48779.26    189.56 o 
   1   0   2     4205.99     3949.58     48.10 o 
   2   0   2     3472.24     3283.21     45.20 o 
   3   0   2        0.14        6.30      3.33 o 
   4   0   2      560.65      544.97     21.00 o 
   5   0   2     1919.00     2070.29     40.00 o 
   6   0   2        0.06       -2.26      2.26 o 
   7   0   2      117.02       97.94      4.76 o 
   8   0   2        0.02        1.07      2.14 o 
   9   0   2      116.83      139.46      5.95 o 
  10   0   2      122.84      130.18      5.71 o 
  11   0   2       27.89       30.69      3.81 o 
  12   0   2      699.81      701.85     21.09 o 
  13   0   2        0.99       -1.07      2.62 o 
  14   0   2       43.71       40.68      4.52 o 
  15   0   2       49.01       39.61      7.14 o 
  16   0   2       56.61       63.76      6.78 o 
  17   0   2       16.68       13.32      7.37 o 
  18   0   2       13.17       12.01      6.66 o 
  19   0   2      108.14      138.60     11.30 o 
  20   0   2      146.63      197.74     13.33 o 
 -20   1   2        4.15        0.12      2.48 o 
 -19   1   2       10.49        1.38      2.90 o 
 -18   1   2        0.19       -0.05      2.59 o 
 -17   1   2       27.86       22.55      5.83 o 
 -16   1   2      421.50      476.31     11.15 o 
 -15   1   2       25.55       22.04      2.52 o 
 -14   1   2      406.27      392.04     10.73 o 
 -13   1   2       37.56       37.24      3.28 o 
 -12   1   2        4.95        0.15      1.76 o 
 -11   1   2       73.23       76.71      4.70 o 
 -10   1   2      235.72      241.57     11.13 o 
  -9   1   2       81.32       82.17      3.36 o 
  -8   1   2       36.24       32.35      2.34 o 
  -7   1   2        0.01        2.64      1.47 o 
  -6   1   2      854.07      798.62     20.48 o 
  -5   1   2     1189.24     1121.26     35.85 o 
  -4   1   2      410.20      373.43     10.45 o 
  -3   1   2     2141.97     1901.06     71.82 o 
  -2   1   2    26050.09    24697.58   2823.91 o 
  -1   1   2     2191.76     1808.86    253.11 o 
   0   1   2     7665.52     6677.44    542.36 o 
   1   1   2       13.81       17.34      2.38 o 
   2   1   2     2344.99     2156.16     50.81 o 
   3   1   2     1199.58     1118.65     20.12 o 
   4   1   2     1842.54     1978.79     26.77 o 
   5   1   2       65.40       49.49      2.44 o 
   6   1   2       48.56       43.68      2.46 o 
   7   1   2      387.92      382.49     13.10 o 
   8   1   2      695.62      863.77     27.31 o 
   9   1   2        6.79       14.06      2.31 o 
  10   1   2       79.52       93.31      3.65 o 
  11   1   2       94.54      102.62      9.04 o 
  12   1   2        2.01       16.28      9.46 o 
  13   1   2      211.32      217.04      5.58 o 
  14   1   2      322.76      335.27      9.84 o 
  15   1   2      157.97      167.68      7.15 o 
  16   1   2       35.74       37.67      5.16 o 
  17   1   2        0.30        0.23      2.66 o 
  18   1   2       26.80       39.65      4.83 o 
  19   1   2        1.50        1.97      4.46 o 
  20   1   2       58.62       71.49      6.99 o 
 -20   2   2        0.17        2.97      2.97 o 
 -19   2   2        0.01       -3.21      3.21 o 
 -18   2   2        1.10       -0.12      3.81 o 
 -17   2   2        1.90       -1.90      3.09 o 
 -16   2   2        9.55        2.62      4.40 o 
 -15   2   2        8.42        8.68      2.85 o 
 -14   2   2      381.79      418.37     14.88 o 
 -13   2   2        2.10        2.74      2.38 o 
 -12   2   2        5.58        0.83      2.74 o 
 -11   2   2       18.15       26.76      3.81 o 
 -10   2   2      223.29      244.73      9.40 o 
  -9   2   2       38.13       23.79      3.69 o 
  -8   2   2     1006.00      947.60     27.34 o 
  -7   2   2      706.84      644.33     23.02 o 
  -6   2   2      179.53      192.85      7.14 o 
  -5   2   2       28.25       22.01      2.50 o 
  -4   2   2     1389.11     1383.72     31.76 o 
  -3   2   2        5.18       -1.07      1.90 o 
  -2   2   2      716.40      499.23     19.84 o 
  -1   2   2     2068.97     2112.66     37.14 o 
   0   2   2        4.07        7.49      2.02 o 
   1   2   2       71.85       51.76      2.97 o 
   2   2   2       99.41       96.40      3.69 o 
   3   2   2       20.57       26.17      3.21 o 
   4   2   2        0.50        4.40      2.62 o 
   5   2   2      968.18     1064.13     29.04 o 
   6   2   2     1578.42     1699.75     36.41 o 
   7   2   2       35.80       38.19      3.93 o 
   8   2   2       19.05       19.03      3.45 o 
   9   2   2       42.56       48.42      4.64 o 
  10   2   2       16.24       22.24      3.93 o 
  11   2   2       77.71       72.10      5.35 o 
  12   2   2     1345.31     1360.30     28.18 o 
  13   2   2       61.05       65.19      4.88 o 
  14   2   2        3.43       -2.50      3.93 o 
  15   2   2       33.62       37.47      7.26 o 
  16   2   2        3.02        9.40      4.64 o 
  17   2   2        0.04        2.85      3.57 o 
  18   2   2        1.58        3.09      3.69 o 
  19   2   2        2.17        0.95      4.16 o 
 -20   3   2        8.61        6.19      5.47 o 
 -19   3   2       13.72       22.36      6.66 o 
 -18   3   2        3.34        2.85      4.04 o 
 -17   3   2        0.16       -2.38      2.97 o 
 -16   3   2        0.11        0.95      3.09 o 
 -15   3   2       44.30       63.40      7.26 o 
 -14   3   2        5.66        7.73      4.04 o 
 -13   3   2       20.53       33.31      4.28 o 
 -12   3   2       43.00       44.73      4.28 o 
 -11   3   2      269.05      283.79      9.88 o 
 -10   3   2      104.57      109.23      5.24 o 
  -9   3   2     1386.49     1364.04     31.79 o 
  -8   3   2      682.49      682.78     22.89 o 
  -7   3   2        2.11        9.87      2.50 o 
  -6   3   2      228.85      180.02      7.74 o 
  -5   3   2      952.77      831.63     25.45 o 
  -4   3   2       24.19       31.76      3.09 o 
  -3   3   2       20.04       14.63      2.38 o 
  -2   3   2      434.55      355.08     17.53 o 
  -1   3   2        1.33        2.26      2.02 o 
   0   3   2      310.49      245.59      9.65 o 
   1   3   2      397.59      324.74     16.09 o 
   2   3   2      379.34      392.97     17.64 o 
   3   3   2      169.50      175.71      6.55 o 
   4   3   2      124.96      153.29      6.07 o 
   5   3   2     1041.41     1070.92     28.56 o 
   6   3   2     1424.12     1653.21     35.06 o 
   7   3   2      293.07      286.14     10.48 o 
   8   3   2      276.71      340.99     16.43 o 
   9   3   2      112.80      144.09      6.19 o 
  10   3   2      404.26      419.56     17.63 o 
  11   3   2      162.34      154.94      6.78 o 
  12   3   2        7.04       10.82      3.81 o 
  13   3   2      476.61      507.32     16.20 o 
  14   3   2       11.90        6.66      3.69 o 
  15   3   2        9.68        5.59      4.76 o 
  16   3   2        0.06        3.21      4.28 o 
  17   3   2       50.32       56.27      7.38 o 
  18   3   2       16.55       16.41      5.35 o 
  19   3   2        6.31        6.66      5.11 o 
 -19   4   2        4.02        2.14      3.93 o 
 -18   4   2        1.47       -0.48      3.21 o 
 -17   4   2        0.38        1.07      2.50 o 
 -16   4   2        2.90        5.47      4.16 o 
 -15   4   2        8.32        6.90      3.81 o 
 -14   4   2       59.84       78.40      5.23 o 
 -13   4   2       40.39       42.59      4.16 o 
 -12   4   2        1.38        1.19      2.74 o 
 -11   4   2       25.07       26.29      3.81 o 
 -10   4   2        6.65        7.37      2.62 o 
  -9   4   2        6.35        4.88      2.50 o 
  -8   4   2       68.85       54.97      4.40 o 
  -7   4   2      466.04      520.80     20.14 o 
  -6   4   2      365.18      331.38     11.67 o 
  -5   4   2      670.95      675.96     23.26 o 
  -4   4   2      227.89      238.37      9.64 o 
  -3   4   2      447.95      480.83     20.14 o 
  -2   4   2      185.24      204.53      8.10 o 
  -1   4   2      178.64      193.22      6.90 o 
   0   4   2      859.50      840.03     24.97 o 
   1   4   2       71.52       75.20      4.28 o 
   2   4   2       84.67       92.10      4.16 o 
   3   4   2       86.48       96.74      5.00 o 
   4   4   2      736.92      776.32     25.42 o 
   5   4   2     3003.30     3294.97     49.84 o 
   6   4   2       38.47       51.03      4.28 o 
   7   4   2       14.42       13.92      2.97 o 
   8   4   2      129.75      151.48      5.95 o 
   9   4   2      127.43      146.84      6.07 o 
  10   4   2      364.95      370.79     16.07 o 
  11   4   2       86.25       87.68      5.71 o 
  12   4   2        0.38        1.67      2.97 o 
  13   4   2       15.83        7.73      4.16 o 
  14   4   2        0.16        0.71      2.97 o 
  15   4   2       33.30       30.57      6.19 o 
  16   4   2        0.28        3.33      4.16 o 
  17   4   2       16.55        9.16      5.95 o 
  18   4   2        4.48        1.19      4.52 o 
  19   4   2       11.66        5.83      6.54 o 
 -19   5   2        2.84        2.14      4.40 o 
 -18   5   2       24.03        7.97      6.07 o 
 -17   5   2       17.77        8.92      5.71 o 
 -16   5   2        0.16        1.31      3.09 o 
 -15   5   2       22.78       15.94      6.78 o 
 -14   5   2        0.00        0.24      2.74 o 
 -13   5   2       17.24       21.65      3.57 o 
 -12   5   2       46.05       48.77      4.28 o 
 -11   5   2       30.06       26.05      3.81 o 
 -10   5   2        0.03       -0.59      2.02 o 
  -9   5   2       81.05      100.29      5.35 o 
  -8   5   2        7.06       11.78      2.85 o 
  -7   5   2       26.83       40.44      3.93 o 
  -6   5   2      455.50      449.99     18.82 o 
  -5   5   2        8.78        7.26      2.50 o 
  -4   5   2      104.52      119.59      5.00 o 
  -3   5   2       91.58      100.31      4.52 o 
  -2   5   2      104.13       90.91      4.76 o 
  -1   5   2     2585.03     2503.95     43.90 o 
   0   5   2      215.46      195.61      7.86 o 
   1   5   2      180.48      154.51      6.43 o 
   2   5   2      665.47      611.66     22.07 o 
   3   5   2        6.21       12.85      2.97 o 
   4   5   2      302.30      284.13      9.88 o 
   5   5   2        0.63       -0.71      2.38 o 
   6   5   2        4.76        5.11      2.38 o 
   7   5   2        7.87       12.13      2.50 o 
   8   5   2       37.50       43.42      4.40 o 
   9   5   2       35.94       42.82      4.04 o 
  10   5   2       23.83       22.72      3.45 o 
  11   5   2       14.31       15.11      3.57 o 
  12   5   2        9.10        8.09      4.28 o 
  13   5   2        0.69        3.45      2.97 o 
  14   5   2       58.54       40.45      6.54 o 
  15   5   2        0.11       -1.90      3.09 o 
  16   5   2       71.24       86.25      8.09 o 
  17   5   2        9.71       17.49      5.23 o 
  18   5   2        1.14       -3.57      3.57 o 
 -18   6   2       16.70       15.11      5.23 o 
 -17   6   2        8.33        5.95      4.88 o 
 -16   6   2        1.35        3.45      3.57 o 
 -15   6   2      119.51      124.69      8.92 o 
 -14   6   2       23.49       17.37      5.00 o 
 -13   6   2       85.40       96.01      7.61 o 
 -12   6   2       29.55       27.72      3.45 o 
 -11   6   2        1.96        2.62      3.45 o 
 -10   6   2        5.11        5.59      2.62 o 
  -9   6   2       22.60       16.18      3.21 o 
  -8   6   2      132.25      117.56      5.83 o 
  -7   6   2      230.19      227.47      7.86 o 
  -6   6   2       19.51       20.70      2.97 o 
  -5   6   2        2.87        5.23      2.38 o 
  -4   6   2      131.88      126.62      5.24 o 
  -3   6   2      563.95      616.58     22.05 o 
  -2   6   2      211.32      242.72      9.05 o 
  -1   6   2       22.83       15.94      2.85 o 
   0   6   2      139.93      138.17      5.47 o 
   1   6   2       10.57       19.63      3.09 o 
   2   6   2     1126.85     1137.36     28.67 o 
   3   6   2      420.11      421.47     18.35 o 
   4   6   2      207.81      226.63      8.45 o 
   5   6   2        7.19       15.94      3.57 o 
   6   6   2       18.13       21.29      3.45 o 
   7   6   2      249.86      274.97      9.52 o 
   8   6   2       42.91       45.32      4.52 o 
   9   6   2        3.37        1.31      3.09 o 
  10   6   2        0.04        3.33      3.21 o 
  11   6   2      188.31      175.88      7.14 o 
  12   6   2       86.13       85.06      5.12 o 
  13   6   2       83.32       86.73      7.38 o 
  14   6   2        0.43       -1.55      2.85 o 
  15   6   2        1.62        0.00      3.57 o 
  16   6   2        9.25        1.31      4.76 o 
  17   6   2       20.18       45.20      8.56 o 
  18   6   2        1.37       -0.24      3.45 o 
 -18   7   2        0.99        1.67      3.81 o 
 -17   7   2        0.76       -2.62      3.45 o 
 -16   7   2        1.70       -1.78      2.85 o 
 -15   7   2       16.35       15.23      5.00 o 
 -14   7   2       31.58       36.40      6.66 o 
 -13   7   2       65.47       75.30      8.45 o 
 -12   7   2       29.05       36.16      5.47 o 
 -11   7   2       67.00       73.28      4.76 o 
 -10   7   2        9.81       12.85      4.40 o 
  -9   7   2        1.85       -2.14      2.85 o 
  -8   7   2       42.83       36.04      4.28 o 
  -7   7   2      244.26      244.60      8.69 o 
  -6   7   2       10.50       15.58      3.09 o 
  -5   7   2      258.23      267.36     10.00 o 
  -4   7   2      393.89      410.52     18.34 o 
  -3   7   2      183.03      212.92      8.33 o 
  -2   7   2      722.61      735.32     23.13 o 
  -1   7   2      730.55      797.48     24.09 o 
   0   7   2      226.54      222.72      8.93 o 
   1   7   2       47.36       55.44      4.64 o 
   2   7   2       66.14       65.20      4.40 o 
   3   7   2      518.38      452.52     18.47 o 
   4   7   2       91.47       82.93      4.64 o 
   5   7   2       14.23       13.80      2.97 o 
   6   7   2      150.41      164.93      7.02 o 
   7   7   2      333.59      336.81     13.81 o 
   8   7   2        0.62       -2.26      2.85 o 
   9   7   2      299.80      287.95     12.62 o 
  10   7   2        6.69        5.59      3.45 o 
  11   7   2      154.88      155.16      6.43 o 
  12   7   2       10.09        4.88      5.11 o 
  13   7   2        6.20        9.52      4.04 o 
  14   7   2       49.09       51.51      6.90 o 
  15   7   2       40.59       41.16      6.66 o 
  16   7   2        0.91       -1.43      2.74 o 
  17   7   2        2.06       -1.07      4.04 o 
 -17   8   2        0.22       -1.31      3.57 o 
 -16   8   2        0.08       -2.38      2.38 o 
 -15   8   2       18.19       22.60      6.42 o 
 -14   8   2       24.24       24.38      7.02 o 
 -13   8   2      143.37      149.20      9.64 o 
 -12   8   2       16.80        8.21      6.42 o 
 -11   8   2        4.87        3.93      4.16 o 
 -10   8   2      100.10      102.20      6.19 o 
  -9   8   2       34.36       46.51      4.88 o 
  -8   8   2      144.08      159.80      6.19 o 
  -7   8   2       36.55       50.44      4.40 o 
  -6   8   2       31.98       32.71      3.57 o 
  -5   8   2      408.15      404.76     16.55 o 
  -4   8   2        1.01        1.31      2.50 o 
  -3   8   2        7.74       10.82      2.85 o 
  -2   8   2       14.17       18.67      3.21 o 
  -1   8   2       47.09       53.89      4.28 o 
   0   8   2       17.89       22.96      3.33 o 
   1   8   2       56.70       60.55      4.52 o 
   2   8   2      280.47      260.59      9.52 o 
   3   8   2      286.47      280.59     10.24 o 
   4   8   2       28.15       40.44      3.69 o 
   5   8   2       19.91       19.75      3.69 o 
   6   8   2     1035.66     1017.84     24.45 o 
   7   8   2      362.41      366.10     15.60 o 
   8   8   2      306.87      327.35     14.52 o 
   9   8   2        7.30        5.35      3.69 o 
  10   8   2       83.23       83.28      7.85 o 
  11   8   2      266.82      233.87     11.54 o 
  12   8   2       89.80       97.79      8.68 o 
  13   8   2        0.11        0.36      4.28 o 
  14   8   2        2.46        1.67      4.04 o 
  15   8   2       32.97       30.57      7.14 o 
  16   8   2       14.73        7.37      4.52 o 
 -16   9   2        1.73       -0.83      3.09 o 
 -15   9   2        1.11        5.47      3.81 o 
 -14   9   2        3.22        3.33      3.69 o 
 -13   9   2       55.74       55.91      7.02 o 
 -12   9   2        9.43        6.07      5.11 o 
 -11   9   2       56.31       54.72      7.14 o 
 -10   9   2      228.92      228.73     10.71 o 
  -9   9   2       10.63       13.32      6.78 o 
  -8   9   2      115.73      131.95      6.19 o 
  -7   9   2      210.11      219.57      7.62 o 
  -6   9   2       54.58       54.01      4.52 o 
  -5   9   2       27.30       28.07      4.16 o 
  -4   9   2        5.77        8.92      2.97 o 
  -3   9   2        0.66       -1.43      2.74 o 
  -2   9   2       15.65       14.51      3.33 o 
  -1   9   2       33.21       28.79      4.04 o 
   0   9   2        7.17        6.90      2.97 o 
   1   9   2       38.71       37.95      4.16 o 
   2   9   2      126.63      136.48      6.31 o 
   3   9   2       59.27       61.98      4.28 o 
   4   9   2       18.56       21.89      3.45 o 
   5   9   2      182.16      178.26      7.02 o 
   6   9   2      150.19      179.91      6.66 o 
   7   9   2       72.83       84.94      5.00 o 
   8   9   2       93.47      107.07      5.47 o 
   9   9   2       84.12       79.71      7.85 o 
  10   9   2       20.17       21.77      5.83 o 
  11   9   2       85.22       80.30      7.73 o 
  12   9   2       27.07       40.56      7.02 o 
  13   9   2        1.39        4.40      3.93 o 
  14   9   2        1.31        4.04      4.88 o 
  15   9   2        0.37        1.19      4.52 o 
 -15  10   2        0.07       -2.74      2.74 o 
 -14  10   2       12.84        9.99      6.30 o 
 -13  10   2       22.93        2.74      6.54 o 
 -12  10   2       39.59       35.45      7.73 o 
 -11  10   2        2.89        0.95      3.09 o 
 -10  10   2        5.86        2.26      3.69 o 
  -9  10   2       26.62       29.50      7.37 o 
  -8  10   2        3.72        3.81      3.93 o 
  -7  10   2        9.74        1.07      3.69 o 
  -6  10   2      323.15      327.47     12.86 o 
  -5  10   2       33.92       27.48      4.40 o 
  -4  10   2       11.97       13.68      3.33 o 
  -3  10   2       24.53       28.07      3.93 o 
  -2  10   2       10.12       17.25      3.21 o 
  -1  10   2        2.22       -0.83      2.97 o 
   0  10   2        8.26       12.97      3.09 o 
   1  10   2       92.08      116.24      5.71 o 
   2  10   2       17.52       15.46      4.04 o 
   3  10   2      358.45      352.75     14.17 o 
   4  10   2     1221.76     1290.27     24.58 o 
   5  10   2       26.48       29.98      4.52 o 
   6  10   2       23.58       24.50      5.00 o 
   7  10   2        0.76        0.36      3.45 o 
   8  10   2       90.55       85.78      7.38 o 
   9  10   2        1.93        1.67      3.33 o 
  10  10   2       17.53       14.99      4.64 o 
  11  10   2       32.83       24.39      5.71 o 
  12  10   2       15.46       38.18      6.42 o 
  13  10   2        4.42       -2.62      3.81 o 
  14  10   2      103.88      125.39     10.59 o 
 -13  11   2       11.82        8.68      6.42 o 
 -12  11   2       51.33       52.10      7.85 o 
 -11  11   2       26.02       38.78      8.21 o 
 -10  11   2       40.25       43.42      7.85 o 
  -9  11   2       44.40       42.94      6.90 o 
  -8  11   2       66.03       55.20      6.66 o 
  -7  11   2       17.24        2.50      4.04 o 
  -6  11   2        6.03        0.83      2.97 o 
  -5  11   2       10.23        4.40      4.52 o 
  -4  11   2      200.94      199.68     10.35 o 
  -3  11   2        0.87       -2.14      2.50 o 
  -2  11   2       11.65        9.99      4.40 o 
  -1  11   2        0.58       -2.14      3.21 o 
   0  11   2       41.68       21.53      7.02 o 
   1  11   2       15.01       18.44      5.59 o 
   2  11   2      311.62      341.38     12.74 o 
   3  11   2       29.42       20.58      5.35 o 
   4  11   2        1.39       -3.21      3.21 o 
   5  11   2        0.88        3.93      3.57 o 
   6  11   2        0.99        1.07      3.33 o 
   7  11   2        3.85       10.23      4.76 o 
   8  11   2       10.51        7.85      4.64 o 
   9  11   2       52.17       48.06      7.14 o 
  10  11   2        0.08       -1.43      3.69 o 
  11  11   2       33.16       36.28      8.21 o 
  12  11   2        7.69        8.09      5.23 o 
  13  11   2        4.80        3.57      4.04 o 
 -12  12   2        0.16       -1.19      3.33 o 
 -11  12   2        7.17        3.93      4.88 o 
 -10  12   2       22.41       23.55      5.47 o 
  -9  12   2       15.67       10.35      6.19 o 
  -8  12   2        2.48       -2.02      2.74 o 
  -7  12   2        0.73        0.71      2.97 o 
  -6  12   2       15.83       11.66      6.66 o 
  -5  12   2       27.92       29.02      6.54 o 
  -4  12   2      102.51       96.60      8.45 o 
  -3  12   2        9.28        8.33      6.07 o 
  -2  12   2        2.25        0.36      3.09 o 
  -1  12   2        8.28        6.90      3.93 o 
   0  12   2      145.25      150.27      9.76 o 
   1  12   2        6.35        0.24      4.16 o 
   2  12   2      195.42      194.44     11.30 o 
   3  12   2       13.36        3.57      4.40 o 
   4  12   2       16.26       11.42      5.35 o 
   5  12   2       18.11       19.03      5.35 o 
   6  12   2       12.51       10.11      6.07 o 
   7  12   2       28.04       22.84      5.95 o 
   8  12   2        2.02        3.21      3.21 o 
   9  12   2        4.39        8.80      5.35 o 
  10  12   2        5.37        6.42      5.71 o 
  11  12   2        0.22        2.14      3.81 o 
 -10  13   2        2.20        5.71      3.69 o 
  -9  13   2        0.29       -2.26      3.57 o 
  -8  13   2        6.51       14.27      5.11 o 
  -7  13   2        3.11        7.73      4.64 o 
  -6  13   2        7.29        4.88      4.64 o 
  -5  13   2        9.06        2.85      4.76 o 
  -4  13   2       27.77       23.55      7.49 o 
  -3  13   2       45.93       54.01      6.54 o 
  -2  13   2       14.51       13.92      4.28 o 
  -1  13   2       14.78       11.66      7.14 o 
   0  13   2       25.38       27.00      5.59 o 
   1  13   2        3.44        1.55      2.97 o 
   2  13   2       14.10       11.42      6.07 o 
   3  13   2        0.93        4.28      3.57 o 
   4  13   2        7.31        2.26      4.52 o 
   5  13   2       14.33       13.44      4.52 o 
   6  13   2        0.03       -1.31      3.45 o 
   7  13   2        5.47        3.09      3.93 o 
   8  13   2        1.19        1.43      4.28 o 
   9  13   2        5.71       12.13      4.88 o 
  -7  14   2        0.29        0.24      2.85 o 
  -6  14   2        3.71       -0.71      3.45 o 
  -5  14   2        1.31        7.73      5.11 o 
  -4  14   2        9.85       14.99      5.71 o 
  -3  14   2       28.05       27.95      6.07 o 
  -2  14   2        2.00        0.95      3.69 o 
  -1  14   2        0.38       -2.97      3.45 o 
   0  14   2        3.51        6.78      5.11 o 
   1  14   2        2.89        2.74      3.81 o 
   2  14   2       25.79       33.07      6.78 o 
   3  14   2        3.43        2.97      4.16 o 
   4  14   2        2.60        0.71      3.69 o 
   5  14   2        0.43        4.52      4.16 o 
   6  14   2        4.93        8.33      5.47 o 
 -20   1   3        2.93        7.40      3.30 o 
 -19   1   3       15.25        9.41      4.03 o 
 -18   1   3       17.36        6.94      4.13 o 
 -17   1   3       25.63       30.90      5.20 o 
 -16   1   3      261.29      282.47     12.91 o 
 -15   1   3       45.50       45.12      5.34 o 
 -14   1   3       57.04       59.40      5.00 o 
 -13   1   3        3.78        5.10      2.48 o 
 -12   1   3        6.94        9.76      3.69 o 
 -11   1   3        8.39       11.16      2.82 o 
 -10   1   3       37.36       41.04      2.65 o 
  -9   1   3       70.32       68.00      4.76 o 
  -8   1   3        5.07        5.36      1.81 o 
  -7   1   3       20.40        9.91      3.09 o 
  -6   1   3      182.33      129.03      3.91 o 
  -5   1   3      512.00      436.06     13.53 o 
  -4   1   3      376.90      430.33     62.38 o 
  -3   1   3     2055.34     1821.37    195.69 o 
  -2   1   3     2351.77     1909.89    266.82 o 
  -1   1   3        5.45        5.61      2.80 o 
   0   1   3      225.12      192.24      9.47 o 
   1   1   3       75.09       64.35      8.75 o 
   2   1   3       25.61       21.72      2.26 o 
   3   1   3      213.03      222.75      6.27 o 
   4   1   3     2390.24     2337.87     29.91 o 
   5   1   3       10.83       14.25      3.45 o 
   6   1   3        4.16        4.08      1.57 o 
   7   1   3        6.00        5.31      1.64 o 
   8   1   3        3.83        1.49      2.14 o 
   9   1   3        0.33       -0.18      1.55 o 
  10   1   3      217.23      222.64      9.70 o 
  11   1   3      495.72      542.78     13.01 o 
  12   1   3      600.02      617.50     16.50 o 
  13   1   3      133.82      139.30      4.46 o 
  14   1   3       84.00       84.37     13.86 o 
  15   1   3      159.25      159.76      7.53 o 
  16   1   3        5.39        4.57      2.94 o 
  17   1   3       10.01        9.82      3.57 o 
  18   1   3        6.63        1.69      3.28 o 
  19   1   3       66.14       91.91      9.34 o 
 -19   2   3        2.06        0.59      3.45 o 
 -18   2   3       64.89       60.79      7.49 o 
 -17   2   3        0.22        2.38      3.21 o 
 -16   2   3       21.77       29.02      5.23 o 
 -15   2   3        0.93       -1.78      2.74 o 
 -14   2   3        7.70        6.19      3.45 o 
 -13   2   3       69.39       62.93      4.64 o 
 -12   2   3      148.08      144.81      6.31 o 
 -11   2   3       94.15       84.59      5.47 o 
 -10   2   3       29.20       32.83      3.93 o 
  -9   2   3       89.20       75.43      5.00 o 
  -8   2   3      284.76      288.96     10.72 o 
  -7   2   3      147.05      136.50      6.19 o 
  -6   2   3      549.66      531.39     20.98 o 
  -5   2   3     1478.82     1507.20     34.35 o 
  -4   2   3       26.55       24.51      3.09 o 
  -3   2   3      265.83      248.78      9.77 o 
  -2   2   3       50.84       54.25      3.57 o 
  -1   2   3      477.65      417.39     18.48 o 
   0   2   3       18.90       20.22      2.74 o 
   1   2   3      588.90      483.69     20.52 o 
   2   2   3        0.15       -1.90      1.90 o 
   3   2   3      337.15      397.87     18.23 o 
   4   2   3      240.41      267.90     10.48 o 
   5   2   3     1027.06     1026.86     28.54 o 
   6   2   3      750.60      866.43     25.76 o 
   7   2   3        1.17        4.76      2.26 o 
   8   2   3      379.11      403.48     17.63 o 
   9   2   3      147.50      164.93      6.78 o 
  10   2   3       22.34       14.87      3.45 o 
  11   2   3        1.95        1.67      3.57 o 
  12   2   3      891.78      909.88     22.06 o 
  13   2   3       17.44        8.56      3.57 o 
  14   2   3        2.04        0.36      2.85 o 
  15   2   3        8.79        2.50      3.81 o 
  16   2   3      172.53      163.37     11.07 o 
  17   2   3        8.16        3.93      4.52 o 
  18   2   3        0.06        2.38      3.21 o 
  19   2   3       36.78       36.88      7.85 o 
 -19   3   3        6.08       -2.50      2.85 o 
 -18   3   3        6.01        0.48      3.45 o 
 -17   3   3       14.48        9.87      4.52 o 
 -16   3   3       30.46       34.85      6.78 o 
 -15   3   3       20.32       23.67      4.40 o 
 -14   3   3       48.08       52.46      5.71 o 
 -13   3   3        2.61        9.16      2.50 o 
 -12   3   3        3.70        1.90      2.62 o 
 -11   3   3       64.53       65.91      5.12 o 
 -10   3   3      385.99      415.82     16.79 o 
  -9   3   3       19.49       22.96      3.57 o 
  -8   3   3      707.40      664.43     22.41 o 
  -7   3   3       52.97       64.24      4.04 o 
  -6   3   3        0.19        6.66      2.38 o 
  -5   3   3       75.90       64.96      3.81 o 
  -4   3   3      232.14      216.57      8.93 o 
  -3   3   3       32.37       22.48      2.97 o 
  -2   3   3       74.23       64.49      3.57 o 
  -1   3   3        0.64       -1.90      2.26 o 
   0   3   3      185.64      162.61      6.90 o 
   1   3   3        4.51        7.49      3.09 o 
   2   3   3      116.79      110.08      4.64 o 
   3   3   3        2.53        1.31      2.14 o 
   4   3   3      501.38      532.38     20.62 o 
   5   3   3       93.56      114.35      5.00 o 
   6   3   3      634.82      634.09     22.29 o 
   7   3   3        0.36        2.02      2.85 o 
   8   3   3      221.31      226.51      8.45 o 
   9   3   3       23.69       33.31      4.04 o 
  10   3   3      580.92      691.96     20.13 o 
  11   3   3      112.26      110.17      6.31 o 
  12   3   3        2.26        2.38      3.21 o 
  13   3   3      140.02      116.01      5.95 o 
  14   3   3       20.39       16.41      4.52 o 
  15   3   3        0.13        1.31      3.57 o 
  16   3   3        2.74        0.00      2.97 o 
  17   3   3        2.85       -0.12      2.97 o 
  18   3   3        5.26        5.95      5.23 o 
 -19   4   3       18.93       19.63      6.78 o 
 -18   4   3        1.61        2.85      3.69 o 
 -17   4   3        0.02       -2.38      2.38 o 
 -16   4   3       24.34       26.64      6.30 o 
 -15   4   3        8.95        3.57      4.52 o 
 -14   4   3       10.97        8.09      5.83 o 
 -13   4   3       11.27       15.23      3.45 o 
 -12   4   3        0.03       -2.74      2.74 o 
 -11   4   3      112.77       98.99      5.47 o 
 -10   4   3        4.85        2.85      4.04 o 
  -9   4   3       47.54       57.70      4.04 o 
  -8   4   3       83.59       66.03      4.40 o 
  -7   4   3       17.69       29.86      4.28 o 
  -6   4   3      136.91      102.46      5.12 o 
  -5   4   3       49.37       43.42      3.57 o 
  -4   4   3        8.48        1.67      3.21 o 
  -3   4   3       17.13       12.13      3.21 o 
  -2   4   3      307.12      340.37     17.03 o 
  -1   4   3      349.01      258.24      9.41 o 
   0   4   3       11.97        6.90      2.38 o 
   1   4   3      315.54      293.45     10.72 o 
   2   4   3      103.86      135.53      5.59 o 
   3   4   3      359.85      358.04     11.91 o 
   4   4   3        0.33        3.69      2.14 o 
   5   4   3       97.46      116.60      5.71 o 
   6   4   3      390.44      384.34     17.27 o 
   7   4   3       32.68       38.30      3.57 o 
   8   4   3       58.87       65.31      4.52 o 
   9   4   3      238.77      269.35      9.64 o 
  10   4   3       22.10       20.70      3.93 o 
  11   4   3      158.02      150.64      6.66 o 
  12   4   3       18.49       14.63      3.33 o 
  13   4   3      241.44      208.75     10.71 o 
  14   4   3       25.54       25.22      5.35 o 
  15   4   3       68.21       65.31      7.38 o 
  16   4   3       50.01       59.12      7.38 o 
  17   4   3       18.07       19.27      6.90 o 
  18   4   3        5.95        3.57      4.64 o 
 -18   5   3        0.01        2.14      3.09 o 
 -17   5   3       29.89       24.86      7.85 o 
 -16   5   3       19.25       18.79      4.88 o 
 -15   5   3        1.44        3.57      3.57 o 
 -14   5   3        7.00       25.45      6.07 o 
 -13   5   3       48.90       59.48      6.07 o 
 -12   5   3       26.73       30.93      4.04 o 
 -11   5   3        0.64        0.24      2.97 o 
 -10   5   3       71.89       69.36      4.40 o 
  -9   5   3       93.65       92.92      5.00 o 
  -8   5   3      223.43      222.22      8.09 o 
  -7   5   3      209.47      226.26      8.81 o 
  -6   5   3       95.72      101.01      4.88 o 
  -5   5   3      204.69      234.96      9.05 o 
  -4   5   3       33.24       25.58      3.21 o 
  -3   5   3      527.64      510.77     20.38 o 
  -2   5   3      195.24      199.97      7.02 o 
  -1   5   3      579.03      576.46     21.46 o 
   0   5   3      127.22      121.26      5.71 o 
   1   5   3      199.52      192.24      7.14 o 
   2   5   3       85.43       89.95      4.52 o 
   3   5   3     1263.60     1201.58     29.15 o 
   4   5   3       30.48       29.03      3.45 o 
   5   5   3        2.69        4.88      2.26 o 
   6   5   3       57.04       69.36      4.52 o 
   7   5   3       95.59      100.89      5.47 o 
   8   5   3        5.49        8.80      2.62 o 
   9   5   3        0.61        1.07      2.14 o 
  10   5   3       14.56       13.56      3.93 o 
  11   5   3        0.65        2.38      2.50 o 
  12   5   3        1.32        1.90      2.85 o 
  13   5   3        5.49        6.66      4.76 o 
  14   5   3       34.52       22.96      7.26 o 
  15   5   3        0.67        1.07      3.09 o 
  16   5   3       99.33       99.93      8.80 o 
  17   5   3        0.83        4.16      3.93 o 
  18   5   3       25.97       24.38      6.90 o 
 -18   6   3       30.07       34.38      6.42 o 
 -17   6   3       22.72       11.89      7.49 o 
 -16   6   3       75.09       79.11      8.57 o 
 -15   6   3       12.22       11.54      5.23 o 
 -14   6   3       76.85       89.70      8.45 o 
 -13   6   3       33.84       25.46      5.71 o 
 -12   6   3      122.39      121.83      8.09 o 
 -11   6   3       14.48       16.06      3.45 o 
 -10   6   3       42.68       43.54      4.76 o 
  -9   6   3       17.88       24.15      3.93 o 
  -8   6   3       43.42       42.47      3.93 o 
  -7   6   3        6.40        9.04      2.74 o 
  -6   6   3      121.34      115.30      5.95 o 
  -5   6   3       89.16       83.28      5.35 o 
  -4   6   3       10.25       13.92      3.57 o 
  -3   6   3      271.33      295.84     10.71 o 
  -2   6   3      223.45      206.40      7.62 o 
  -1   6   3      291.09      303.84     10.36 o 
   0   6   3      477.39      483.93     18.82 o 
   1   6   3      341.25      357.60     16.55 o 
   2   6   3        1.45       -0.36      2.62 o 
   3   6   3       20.84       18.20      3.33 o 
   4   6   3       11.41       16.06      2.62 o 
   5   6   3       67.69       62.22      4.40 o 
   6   6   3       20.19       22.12      3.57 o 
   7   6   3      594.00      589.05     19.18 o 
   8   6   3      153.43      148.74      6.66 o 
   9   6   3       21.80       19.86      3.69 o 
  10   6   3      115.84      107.79      6.19 o 
  11   6   3       28.78       26.65      3.81 o 
  12   6   3        0.21        0.00      2.97 o 
  13   6   3       25.05       13.68      5.00 o 
  14   6   3        2.41       -0.71      2.85 o 
  15   6   3        3.53        1.55      3.69 o 
  16   6   3       22.08       18.67      6.30 o 
  17   6   3        3.72       -3.69      3.69 o 
 -17   7   3       10.06       10.35      5.59 o 
 -16   7   3        0.00       -0.24      2.85 o 
 -15   7   3       26.75       14.51      5.59 o 
 -14   7   3        0.42        2.14      3.81 o 
 -13   7   3       19.82       12.37      4.76 o 
 -12   7   3        9.87        9.04      3.81 o 
 -11   7   3       57.23       68.52      6.66 o 
 -10   7   3       10.39        9.75      3.33 o 
  -9   7   3       15.01       21.17      3.33 o 
  -8   7   3       43.82       44.37      4.40 o 
  -7   7   3      111.97      101.37      5.24 o 
  -6   7   3       22.87       23.67      3.69 o 
  -5   7   3      170.80      177.20      6.78 o 
  -4   7   3      331.49      311.94     15.24 o 
  -3   7   3       21.99       32.95      3.81 o 
  -2   7   3        3.66        8.92      2.14 o 
  -1   7   3       28.94       25.34      3.45 o 
   0   7   3       34.56       39.02      3.69 o 
   1   7   3       22.72       28.91      3.21 o 
   2   7   3      206.50      189.12      7.86 o 
   3   7   3        1.35        3.93      2.26 o 
   4   7   3       88.46      100.18      5.12 o 
   5   7   3      398.11      447.26     17.27 o 
   6   7   3       10.10        9.16      3.81 o 
   7   7   3       60.07       61.27      4.76 o 
   8   7   3        0.44       -1.55      3.09 o 
   9   7   3        0.36        0.36      2.38 o 
  10   7   3       34.25       36.52      5.71 o 
  11   7   3       46.64       41.87      5.35 o 
  12   7   3        4.10        2.38      3.45 o 
  13   7   3       12.76       13.20      5.95 o 
  14   7   3        5.28        2.26      3.45 o 
  15   7   3       19.76       17.84      7.49 o 
  16   7   3       21.37       17.49      6.19 o 
 -16   8   3        0.89        3.21      3.57 o 
 -15   8   3        0.86       -1.67      2.97 o 
 -14   8   3       10.77       15.34      5.00 o 
 -13   8   3        2.21        4.40      4.28 o 
 -12   8   3      128.87      143.13     10.11 o 
 -11   8   3      360.21      414.98     14.64 o 
 -10   8   3      159.66      171.58     10.11 o 
  -9   8   3      264.72      286.00     11.90 o 
  -8   8   3        0.55       -1.67      2.74 o 
  -7   8   3        9.06       10.23      3.21 o 
  -6   8   3       77.77       88.63      5.47 o 
  -5   8   3       22.15       30.21      3.69 o 
  -4   8   3       37.48       34.85      3.69 o 
  -3   8   3        3.21        5.59      3.81 o 
  -2   8   3        0.02        2.14      2.02 o 
  -1   8   3       28.42       29.02      3.33 o 
   0   8   3       20.96       26.53      3.57 o 
   1   8   3        0.27        2.14      2.62 o 
   2   8   3       45.45       51.75      4.28 o 
   3   8   3       29.94       30.10      3.81 o 
   4   8   3        1.74       -0.59      3.33 o 
   5   8   3      188.62      200.64      7.50 o 
   6   8   3      981.29     1036.72     23.25 o 
   7   8   3       53.98       50.91      4.64 o 
   8   8   3      258.98      273.03     12.02 o 
   9   8   3       15.89       17.60      5.59 o 
  10   8   3       14.65        5.59      5.23 o 
  11   8   3       20.64       22.84      6.19 o 
  12   8   3        8.54        7.73      4.40 o 
  13   8   3       29.30       45.91      6.66 o 
  14   8   3        9.87        7.73      6.07 o 
  15   8   3        5.68        7.49      4.52 o 
  16   8   3       16.39       17.01      5.47 o 
 -15   9   3        1.09        4.88      4.64 o 
 -14   9   3       17.01       20.58      6.66 o 
 -13   9   3       20.97       22.24      5.71 o 
 -12   9   3      208.72      183.61     11.66 o 
 -11   9   3        7.87        5.47      4.40 o 
 -10   9   3      431.29      407.42     15.48 o 
  -9   9   3       22.92       12.85      5.11 o 
  -8   9   3      803.07      865.76     19.42 o 
  -7   9   3      307.08      316.15     12.26 o 
  -6   9   3      167.55      164.92      6.54 o 
  -5   9   3       61.80       59.60      4.52 o 
  -4   9   3        1.06        2.26      2.85 o 
  -3   9   3       17.34       22.84      3.81 o 
  -2   9   3       30.19       40.68      4.04 o 
  -1   9   3       87.25       81.85      4.88 o 
   0   9   3       24.47       21.41      3.45 o 
   1   9   3       70.91       72.09      5.95 o 
   2   9   3      299.43      313.66     13.69 o 
   3   9   3      117.97      131.71      6.07 o 
   4   9   3        6.53        3.33      4.52 o 
   5   9   3      436.72      476.05     15.24 o 
   6   9   3        6.59        0.48      3.33 o 
   7   9   3       96.28      111.12      8.33 o 
   8   9   3      103.69      102.43      8.33 o 
   9   9   3      167.97      173.25     10.11 o 
  10   9   3       11.88        2.62      4.16 o 
  11   9   3       41.16       36.64      6.54 o 
  12   9   3        6.84        0.36      4.52 o 
  13   9   3        6.14        4.16      4.16 o 
  14   9   3        0.80       -3.69      3.69 o 
  15   9   3        0.00       -2.85      2.85 o 
 -14  10   3       30.83       29.14      8.09 o 
 -13  10   3       57.98       55.08      9.52 o 
 -12  10   3        3.64        5.47      4.40 o 
 -11  10   3        6.42        0.71      3.33 o 
 -10  10   3        0.18        2.26      3.57 o 
  -9  10   3       51.57       47.23      8.33 o 
  -8  10   3       26.77       30.45      7.14 o 
  -7  10   3        0.63       -0.95      2.62 o 
  -6  10   3       38.03       25.10      5.83 o 
  -5  10   3      114.12      121.59      8.57 o 
  -4  10   3       68.04       67.69      6.90 o 
  -3  10   3        7.21       12.61      3.21 o 
  -2  10   3        0.34        0.48      2.14 o 
  -1  10   3        0.18       -2.62      2.62 o 
   0  10   3        5.42        1.90      3.33 o 
   1  10   3       68.47       69.71      5.00 o 
   2  10   3      264.97      264.94     11.54 o 
   3  10   3       45.97       34.26      6.66 o 
   4  10   3      208.77      208.02     10.59 o 
   5  10   3       36.89       43.30      7.14 o 
   6  10   3       69.47       61.03      6.90 o 
   7  10   3       18.31       13.20      4.52 o 
   8  10   3       59.33       59.12      7.26 o 
   9  10   3        5.77        6.07      4.40 o 
  10  10   3       15.23        4.52      4.64 o 
  11  10   3        2.17       -0.71      2.74 o 
  12  10   3        3.37        1.78      3.81 o 
  13  10   3        2.13        6.42      4.28 o 
 -13  11   3        2.38       -3.57      3.69 o 
 -12  11   3        1.37       -2.74      2.74 o 
 -11  11   3       10.52       12.37      4.88 o 
 -10  11   3        2.15        3.45      3.45 o 
  -9  11   3        0.16        0.83      3.33 o 
  -8  11   3        0.02        1.31      3.09 o 
  -7  11   3        0.17        3.57      3.45 o 
  -6  11   3        0.97       -2.26      2.26 o 
  -5  11   3       14.32        5.47      4.76 o 
  -4  11   3        1.65        0.36      2.85 o 
  -3  11   3       38.28       28.55      5.47 o 
  -2  11   3       54.47       51.27      7.61 o 
  -1  11   3       17.72        8.92      4.40 o 
   0  11   3       96.35       99.46      8.21 o 
   1  11   3       10.86        7.14      4.88 o 
   2  11   3      151.49      156.23      9.76 o 
   3  11   3        0.25        0.36      3.69 o 
   4  11   3       19.38       22.12      4.76 o 
   5  11   3        4.81        1.90      3.21 o 
   6  11   3        4.35        5.95      3.81 o 
   7  11   3        0.19       -2.02      2.02 o 
   8  11   3        0.00        2.14      3.45 o 
   9  11   3       20.75       17.49      6.19 o 
  10  11   3        0.27        0.36      3.69 o 
  11  11   3        2.16       -1.43      3.09 o 
  12  11   3        3.62        2.85      4.88 o 
 -11  12   3       20.75       24.86      6.30 o 
 -10  12   3       19.06       41.87      6.90 o 
  -9  12   3        1.87       -2.85      2.85 o 
  -8  12   3        0.06        0.12      2.74 o 
  -7  12   3        8.60        7.97      4.76 o 
  -6  12   3        0.08        0.36      2.97 o 
  -5  12   3       18.35       11.18      5.95 o 
  -4  12   3       31.10       28.91      5.95 o 
  -3  12   3        7.46        1.31      3.33 o 
  -2  12   3       18.81        5.47      6.19 o 
  -1  12   3       53.66       41.28      7.61 o 
   0  12   3       29.64       24.27      7.02 o 
   1  12   3        8.84        5.71      4.88 o 
   2  12   3       26.96       24.74      5.11 o 
   3  12   3        9.91        4.76      4.76 o 
   4  12   3        5.36       -0.12      3.93 o 
   5  12   3       21.00       25.93      5.83 o 
   6  12   3       25.96       27.24      5.35 o 
   7  12   3       14.41       14.27      4.88 o 
   8  12   3       16.01       18.20      7.02 o 
   9  12   3        2.20       -2.38      2.62 o 
  10  12   3        5.43        1.78      4.40 o 
  -8  13   3        2.64        2.85      3.45 o 
  -7  13   3        2.91       -3.09      3.09 o 
  -6  13   3       16.96       25.93      6.19 o 
  -5  13   3        8.58        4.64      4.52 o 
  -4  13   3        0.02        0.95      2.97 o 
  -3  13   3        1.89        0.71      3.33 o 
  -2  13   3        0.00        5.71      3.81 o 
  -1  13   3       30.92       24.27      5.95 o 
   0  13   3        0.40       -1.19      2.97 o 
   1  13   3        2.93        0.24      3.81 o 
   2  13   3        9.43       10.94      5.00 o 
   3  13   3        9.35       21.41      5.95 o 
   4  13   3       17.66       16.53      6.42 o 
   5  13   3        4.67        0.24      4.16 o 
   6  13   3        8.94        9.99      5.71 o 
   7  13   3        0.47       -2.02      2.62 o 
   8  13   3        6.35        2.74      4.76 o 
  -4  14   3        2.56       13.44      6.30 o 
  -3  14   3        5.45        3.81      3.81 o 
  -2  14   3        0.00        1.07      2.50 o 
  -1  14   3        0.16       -2.14      2.50 o 
   0  14   3        2.15       -0.36      3.57 o 
   1  14   3        3.01        4.40      3.93 o 
   2  14   3        0.10        3.09      3.09 o 
   3  14   3        0.00       -2.85      2.85 o 
   4  14   3        0.34       -0.83      3.09 o 
 -19   0   4      116.22      113.14     10.59 o 
 -18   0   4      287.09      300.50     15.71 o 
 -17   0   4       72.58       94.69     10.11 o 
 -16   0   4       72.50       69.47      9.16 o 
 -15   0   4       30.71       29.62      5.59 o 
 -14   0   4       18.82       14.15      4.16 o 
 -13   0   4        0.15        2.74      2.50 o 
 -12   0   4       31.69       26.29      4.28 o 
 -11   0   4        3.11        3.57      3.21 o 
 -10   0   4        0.00       -0.24      2.38 o 
  -9   0   4       21.13       22.12      3.93 o 
  -8   0   4      143.06      152.91      6.43 o 
  -7   0   4        1.96        1.90      2.97 o 
  -6   0   4      174.61      182.81      7.14 o 
  -5   0   4      925.00     1027.87     29.00 o 
  -4   0   4       65.04       62.58      4.28 o 
  -3   0   4     2473.31     1173.26     32.18 o 
   0   0   4      189.00      156.41      5.59 o 
   1   0   4      365.26      454.54     12.86 o 
   2   0   4     1210.93     1190.33     32.15 o 
   3   0   4      433.00      416.26     18.47 o 
   4   0   4       19.21       17.37      3.81 o 
   5   0   4       40.42       57.46      4.16 o 
   6   0   4      256.17      250.71      9.88 o 
   7   0   4       27.92       27.95      3.57 o 
   8   0   4       43.38       47.11      3.93 o 
   9   0   4      178.39      208.14      7.85 o 
  10   0   4       41.22       42.94      4.52 o 
  11   0   4       40.72       39.37      4.40 o 
  12   0   4       34.32       45.20      4.64 o 
  13   0   4        0.96        0.59      2.85 o 
  14   0   4        9.55       -1.43      4.40 o 
  15   0   4        2.34       -3.21      3.21 o 
  16   0   4       21.01       29.86      7.49 o 
  17   0   4       63.03      108.49     10.23 o 
  18   0   4      228.83      298.68     16.18 o 
 -19   1   4       11.49        7.05      6.13 o 
 -18   1   4        4.21        4.21      3.28 o 
 -17   1   4        8.31        4.43      3.46 o 
 -16   1   4      317.26      284.20     13.81 o 
 -15   1   4        4.54        1.82      2.34 o 
 -14   1   4        0.20       -0.36      1.81 o 
 -13   1   4       12.68        8.74      2.06 o 
 -12   1   4       78.25       75.03      4.46 o 
 -11   1   4       55.99       62.78      3.57 o 
 -10   1   4       37.72       33.44      2.86 o 
  -9   1   4       53.68       44.52      7.32 o 
  -8   1   4      605.67      625.92     16.45 o 
  -7   1   4      459.11      374.70     29.36 o 
  -6   1   4      162.38      144.64      7.32 o 
  -5   1   4       28.79       27.66      3.99 o 
  -4   1   4     4517.84     3888.94    604.36 o 
  -3   1   4      776.85      557.56    146.79 o 
  -2   1   4      871.97      648.19    174.67 o 
  -1   1   4       10.97       11.75      9.22 o 
   0   1   4      137.43      107.33      9.58 o 
   1   1   4      423.30      452.49     20.13 o 
   2   1   4       68.70       60.75     10.23 o 
   3   1   4       31.35       79.00     11.54 o 
   4   1   4      337.82      400.04     17.33 o 
   5   1   4        5.72        2.74      2.02 o 
   6   1   4       41.21       43.14      3.81 o 
   7   1   4        0.28        8.49      2.09 o 
   8   1   4        0.01        2.19      1.84 o 
   9   1   4       13.00        9.23      2.34 o 
  10   1   4      262.61      235.44      6.05 o 
  11   1   4      164.05      151.24      4.87 o 
  12   1   4      101.50      100.36      6.42 o 
  13   1   4       29.87       28.52      4.20 o 
  14   1   4        1.48       -0.48      2.00 o 
  15   1   4       13.54        4.39      3.77 o 
  16   1   4       41.25       38.02      8.51 o 
  17   1   4        5.83        3.78      2.71 o 
  18   1   4        6.40        8.38      4.01 o 
 -19   2   4        0.21       -1.19      3.93 o 
 -18   2   4       13.52       12.37      6.66 o 
 -17   2   4        7.32        8.09      4.64 o 
 -16   2   4        9.15       -1.55      3.69 o 
 -15   2   4        7.82        8.80      3.93 o 
 -14   2   4       54.77       54.60      7.85 o 
 -13   2   4        1.95        2.97      2.97 o 
 -12   2   4        0.76        0.59      2.85 o 
 -11   2   4       41.20       45.08      4.76 o 
 -10   2   4      209.27      230.05      8.45 o 
  -9   2   4        0.73        0.83      2.38 o 
  -8   2   4       34.23       37.23      3.93 o 
  -7   2   4       77.62       81.85      4.52 o 
  -6   2   4        4.52        5.59      2.74 o 
  -5   2   4      278.39      266.45      8.93 o 
  -4   2   4      637.12      616.35     21.70 o 
  -3   2   4      371.62      312.66     11.32 o 
  -2   2   4      229.05      244.40      8.93 o 
  -1   2   4      743.87      696.49     23.26 o 
   0   2   4      152.46      129.25      5.71 o 
   1   2   4       73.86       65.08      4.05 o 
   2   2   4      246.53      247.51      9.76 o 
   3   2   4       75.21       77.69      4.52 o 
   4   2   4       37.35       36.52      3.57 o 
   5   2   4      560.49      613.94     21.81 o 
   6   2   4      364.87      366.06     16.08 o 
   7   2   4        0.79        0.12      2.14 o 
   8   2   4       39.51       34.85      3.69 o 
   9   2   4       55.34       51.63      4.52 o 
  10   2   4      401.11      369.47     14.76 o 
  11   2   4       46.83       39.73      4.28 o 
  12   2   4      486.79      484.43     15.36 o 
  13   2   4       11.72        1.19      4.52 o 
  14   2   4        1.15        3.45      3.09 o 
  15   2   4        0.04        7.97      3.45 o 
  16   2   4        4.86        1.31      4.04 o 
  17   2   4        0.14       -1.90      2.38 o 
  18   2   4        0.50        1.19      3.93 o 
 -18   3   4        6.47        2.26      3.81 o 
 -17   3   4        0.05       -0.83      2.85 o 
 -16   3   4        0.26       -1.78      2.74 o 
 -15   3   4        0.24       -2.26      2.26 o 
 -14   3   4        1.61        0.71      2.62 o 
 -13   3   4       14.72        5.35      4.76 o 
 -12   3   4       13.20       17.84      3.09 o 
 -11   3   4      344.52      370.12     14.64 o 
 -10   3   4       92.29      108.15      5.83 o 
  -9   3   4      177.93      163.87      6.78 o 
  -8   3   4        6.14        3.69      3.33 o 
  -7   3   4      126.90      148.62      6.19 o 
  -6   3   4      174.12      188.51      7.62 o 
  -5   3   4       54.69       44.61      3.81 o 
  -4   3   4       29.21       27.24      3.69 o 
  -3   3   4      137.82      152.80      5.71 o 
  -2   3   4      375.37      302.17     15.84 o 
  -1   3   4       30.06       30.69      3.33 o 
   0   3   4      760.21      733.05     23.62 o 
   1   3   4      549.95      469.69     18.95 o 
   2   3   4      252.86      237.51      9.52 o 
   3   3   4      486.90      476.22     19.30 o 
   4   3   4      113.13      124.70      5.71 o 
   5   3   4        4.83        5.11      2.62 o 
   6   3   4       87.62       83.76      4.64 o 
   7   3   4       33.11       29.62      3.93 o 
   8   3   4      224.07      250.18      8.81 o 
   9   3   4      294.46      290.45     14.40 o 
  10   3   4      113.79      125.52      6.19 o 
  11   3   4       36.37       32.12      4.28 o 
  12   3   4       19.29       20.46      5.23 o 
  13   3   4       94.19      104.93      9.16 o 
  14   3   4        3.44        9.75      5.35 o 
  15   3   4       80.07      101.71      8.45 o 
  16   3   4        1.86       -2.14      2.14 o 
  17   3   4        0.01       -1.78      2.50 o 
 -18   4   4        2.67        3.21      3.93 o 
 -17   4   4        0.07        2.74      2.85 o 
 -16   4   4        3.36        2.97      3.57 o 
 -15   4   4       15.65       17.96      6.19 o 
 -14   4   4       21.90       19.86      5.23 o 
 -13   4   4        1.70        1.67      3.21 o 
 -12   4   4        0.39        5.00      2.85 o 
 -11   4   4      106.85      116.36      5.71 o 
 -10   4   4       23.47       23.20      4.16 o 
  -9   4   4       42.93       42.47      4.28 o 
  -8   4   4        5.93        5.00      3.57 o 
  -7   4   4       58.51       78.16      4.64 o 
  -6   4   4        3.96        5.47      2.50 o 
  -5   4   4        1.90        2.14      2.26 o 
  -4   4   4       72.24       71.62      4.40 o 
  -3   4   4       83.18       91.85      4.64 o 
  -2   4   4       24.98       26.65      3.45 o 
  -1   4   4      129.30      126.14      5.35 o 
   0   4   4       28.19       34.85      3.33 o 
   1   4   4      102.60      109.70      5.00 o 
   2   4   4       99.04      101.37      5.35 o 
   3   4   4      169.61      154.36      6.55 o 
   4   4   4      191.16      191.38      7.50 o 
   5   4   4       69.52       75.31      4.40 o 
   6   4   4       10.74       12.25      2.85 o 
   7   4   4        0.48        0.71      2.85 o 
   8   4   4      273.57      259.61      9.17 o 
   9   4   4      159.45      144.58      6.78 o 
  10   4   4      123.46      124.10      5.95 o 
  11   4   4       13.70       12.85      3.09 o 
  12   4   4        4.51        5.00      4.64 o 
  13   4   4       58.74       59.60      6.66 o 
  14   4   4        0.92       -1.78      2.74 o 
  15   4   4        1.73        1.67      3.21 o 
  16   4   4        2.01        2.02      2.85 o 
  17   4   4        3.89        2.26      4.40 o 
 -18   5   4        4.25        3.69      4.16 o 
 -17   5   4       13.46       11.06      5.00 o 
 -16   5   4        5.27        0.48      3.21 o 
 -15   5   4        1.21        2.26      3.09 o 
 -14   5   4        1.46       -2.02      2.26 o 
 -13   5   4        2.00        2.50      3.57 o 
 -12   5   4       27.03       25.34      5.35 o 
 -11   5   4        0.15       -0.36      2.62 o 
 -10   5   4       33.98       38.30      4.16 o 
  -9   5   4       11.08        9.99      3.09 o 
  -8   5   4      119.20      110.89      5.24 o 
  -7   5   4      103.48       98.75      5.35 o 
  -6   5   4       74.69       79.71      5.00 o 
  -5   5   4      142.84      149.93      6.07 o 
  -4   5   4       85.96       99.46      5.00 o 
  -3   5   4      319.91      366.00     16.07 o 
  -2   5   4       28.05       41.52      4.04 o 
  -1   5   4       51.43       46.63      4.64 o 
   0   5   4      287.17      287.04     10.36 o 
   1   5   4       75.05       66.62      4.64 o 
   2   5   4       74.81       74.00      4.52 o 
   3   5   4      378.72      368.80     16.55 o 
   4   5   4      113.17      113.75      5.59 o 
   5   5   4       64.69       63.77      4.40 o 
   6   5   4       11.52       10.71      2.97 o 
   7   5   4       73.68       76.50      5.00 o 
   8   5   4       62.03       74.59      4.88 o 
   9   5   4        1.73        1.78      2.50 o 
  10   5   4        3.09        3.57      2.85 o 
  11   5   4        5.25        2.62      3.21 o 
  12   5   4       62.76       57.10      7.73 o 
  13   5   4        0.34       -1.55      2.62 o 
  14   5   4       31.08       21.17      5.59 o 
  15   5   4        1.27        6.19      4.28 o 
  16   5   4        2.10       -1.78      2.97 o 
  17   5   4        0.64        3.09      3.45 o 
 -17   6   4       29.41       24.03      7.26 o 
 -16   6   4        0.81        5.95      3.69 o 
 -15   6   4       19.91       13.68      7.14 o 
 -14   6   4        0.07        3.57      3.09 o 
 -13   6   4       20.25       19.27      5.00 o 
 -12   6   4       17.01       32.71      6.42 o 
 -11   6   4        0.02       -0.83      2.62 o 
 -10   6   4       20.63       16.18      3.57 o 
  -9   6   4        0.49        3.81      2.38 o 
  -8   6   4      149.74      168.37      6.31 o 
  -7   6   4        4.97        5.95      2.97 o 
  -6   6   4        2.97        3.57      2.26 o 
  -5   6   4       60.53       55.91      4.52 o 
  -4   6   4       31.81       29.14      3.21 o 
  -3   6   4      157.78      175.05      6.43 o 
  -2   6   4       30.83       34.26      4.40 o 
  -1   6   4       19.13       21.65      3.33 o 
   0   6   4        2.34        2.26      2.38 o 
   1   6   4        0.45       -1.19      2.14 o 
   2   6   4      343.91      331.71     14.88 o 
   3   6   4       61.82       57.94      4.52 o 
   4   6   4      128.45      152.07      6.43 o 
   5   6   4        0.08       -2.14      2.14 o 
   6   6   4        7.79        8.21      3.45 o 
   7   6   4      432.46      396.88     14.53 o 
   8   6   4       58.72       49.61      4.52 o 
   9   6   4       54.21       46.28      3.93 o 
  10   6   4        7.25        1.67      3.33 o 
  11   6   4       11.79        9.99      5.59 o 
  12   6   4       44.20       41.16      6.90 o 
  13   6   4        2.16       -0.36      3.09 o 
  14   6   4        0.01        0.12      2.85 o 
  15   6   4        1.15        2.50      3.45 o 
  16   6   4       14.31       22.12      5.59 o 
 -16   7   4        5.38        4.16      4.16 o 
 -15   7   4       25.08       19.51      6.19 o 
 -14   7   4        0.38        1.43      3.09 o 
 -13   7   4        2.48       -1.43      3.21 o 
 -12   7   4        5.03        5.47      3.33 o 
 -11   7   4        3.99        0.59      4.40 o 
 -10   7   4        0.46        1.67      3.21 o 
  -9   7   4       46.73       53.41      6.30 o 
  -8   7   4        5.92        1.78      3.81 o 
  -7   7   4      112.30      114.81      5.47 o 
  -6   7   4        5.20        7.02      2.50 o 
  -5   7   4      431.18      437.98     15.24 o 
  -4   7   4      277.45      301.15     14.16 o 
  -3   7   4        2.18        2.74      3.93 o 
  -2   7   4      116.09      118.27      5.83 o 
  -1   7   4      157.08      172.07      6.54 o 
   0   7   4      188.71      180.89      6.66 o 
   1   7   4      114.86      129.69      6.07 o 
   2   7   4        8.26        8.09      3.93 o 
   3   7   4      132.72      144.33      6.31 o 
   4   7   4       62.77       62.81      5.00 o 
   5   7   4      317.63      307.72     13.81 o 
   6   7   4       34.66       38.66      4.28 o 
   7   7   4       38.73       44.37      4.52 o 
   8   7   4       58.17       63.52      6.78 o 
   9   7   4        0.93        2.02      3.93 o 
  10   7   4        1.29       -0.36      3.09 o 
  11   7   4       27.41       29.62      5.00 o 
  12   7   4        6.78        5.35      4.04 o 
  13   7   4       11.95       14.51      5.23 o 
  14   7   4       54.93       51.03      7.14 o 
  15   7   4        6.36        0.59      4.04 o 
 -15   8   4        1.35        3.33      3.57 o 
 -14   8   4        0.14       -1.43      2.97 o 
 -13   8   4       55.44       55.43      8.09 o 
 -12   8   4        2.14        4.64      3.93 o 
 -11   8   4        4.29        1.07      4.64 o 
 -10   8   4       35.17       38.90      6.42 o 
  -9   8   4       26.44       31.17      5.11 o 
  -8   8   4       42.39       51.63      6.30 o 
  -7   8   4       91.69       95.65      5.00 o 
  -6   8   4        3.90        4.16      3.33 o 
  -5   8   4       46.47       44.61      4.04 o 
  -4   8   4        7.64        6.42      3.45 o 
  -3   8   4       13.45       12.61      3.09 o 
  -2   8   4       11.73       15.23      2.85 o 
  -1   8   4       20.61       24.27      3.33 o 
   0   8   4      131.52      134.81      6.43 o 
   1   8   4        0.87       -1.55      3.45 o 
   2   8   4       18.67       15.82      3.57 o 
   3   8   4       19.91       23.67      3.33 o 
   4   8   4      121.79      122.19      5.71 o 
   5   8   4       65.28       62.46      5.59 o 
   6   8   4      507.69      498.74     15.48 o 
   7   8   4      111.62      116.12      8.09 o 
   8   8   4       37.81       26.17      6.42 o 
   9   8   4      285.95      295.76     13.09 o 
  10   8   4       65.45       62.34      7.26 o 
  11   8   4       17.30       13.08      5.95 o 
  12   8   4        0.15       -0.95      3.33 o 
  13   8   4       48.45       54.72      8.68 o 
  14   8   4        0.89        3.21      3.81 o 
 -14   9   4        0.85        2.62      3.93 o 
 -13   9   4        1.05        0.00      3.33 o 
 -12   9   4       71.95       82.20      9.28 o 
 -11   9   4        3.40        3.69      3.93 o 
 -10   9   4        4.66        4.16      4.52 o 
  -9   9   4       15.04       11.18      6.66 o 
  -8   9   4       30.14       27.24      8.09 o 
  -7   9   4       12.75       22.01      4.64 o 
  -6   9   4       27.73       22.12      5.23 o 
  -5   9   4        0.28        4.04      3.09 o 
  -4   9   4        6.39        8.21      4.40 o 
  -3   9   4       11.20       11.78      3.81 o 
  -2   9   4        2.14        5.71      3.93 o 
  -1   9   4        1.25       -2.38      2.38 o 
   0   9   4       13.54       17.72      3.21 o 
   1   9   4      250.61      289.57     11.54 o 
   2   9   4      209.00      252.05     11.07 o 
   3   9   4      183.89      186.35      9.52 o 
   4   9   4      244.51      254.45     11.07 o 
   5   9   4       62.12       71.38      6.66 o 
   6   9   4       36.84       32.24      6.07 o 
   7   9   4       26.18       19.98      4.28 o 
   8   9   4       22.09        6.42      5.59 o 
   9   9   4        0.88       -0.24      3.21 o 
  10   9   4        2.13        3.81      3.33 o 
  11   9   4        7.82        4.88      4.52 o 
  12   9   4       43.53       47.70      7.85 o 
  13   9   4        5.24        5.59      4.88 o 
 -13  10   4        1.17        1.67      4.52 o 
 -12  10   4       28.46       45.32      7.73 o 
 -11  10   4        9.82        3.93      4.76 o 
 -10  10   4       68.28       54.48      9.28 o 
  -9  10   4       59.75       75.18      8.09 o 
  -8  10   4       60.57       58.29      7.49 o 
  -7  10   4       19.99        9.75      5.83 o 
  -6  10   4       40.67       40.68      7.49 o 
  -5  10   4        1.28       -0.24      3.81 o 
  -4  10   4        0.10        0.59      2.85 o 
  -3  10   4        9.59        6.19      4.64 o 
  -2  10   4       51.98       54.36      6.42 o 
  -1  10   4       14.87        7.85      4.88 o 
   0  10   4       77.26       76.49      8.09 o 
   1  10   4       45.86       34.26      6.19 o 
   2  10   4      164.89      165.87      9.64 o 
   3  10   4       97.29      112.55      8.80 o 
   4  10   4      142.84      148.85      9.76 o 
   5  10   4        4.48        1.19      4.28 o 
   6  10   4      107.17      115.28      9.04 o 
   7  10   4        5.59        5.00      3.93 o 
   8  10   4       24.05       12.73      6.30 o 
   9  10   4       11.38       12.37      5.47 o 
  10  10   4        2.41        0.95      3.09 o 
  11  10   4       43.36       56.98      7.02 o 
  12  10   4       45.30       50.79      9.28 o 
 -11  11   4        0.56       -1.55      3.45 o 
 -10  11   4        3.53        1.78      3.81 o 
  -9  11   4        4.23        2.97      3.93 o 
  -8  11   4       10.31        2.14      3.81 o 
  -7  11   4       20.21       21.17      5.95 o 
  -6  11   4       27.73       27.48      7.61 o 
  -5  11   4        4.37       10.11      6.07 o 
  -4  11   4       19.15       18.67      5.35 o 
  -3  11   4        2.55        4.76      4.04 o 
  -2  11   4       69.61       86.37      7.97 o 
  -1  11   4        5.47        0.12      3.69 o 
   0  11   4        8.41       27.00      7.14 o 
   1  11   4        6.19        5.71      4.04 o 
   2  11   4      251.61      270.51     12.85 o 
   3  11   4       44.14       44.96      6.66 o 
   4  11   4       19.05       15.70      5.59 o 
   5  11   4        8.98        1.07      4.52 o 
   6  11   4       20.33       14.04      7.37 o 
   7  11   4        4.42        7.73      4.40 o 
   8  11   4       21.39       29.14      6.66 o 
   9  11   4       28.66       39.73      8.09 o 
  10  11   4        1.62        1.55      3.45 o 
  -9  12   4        6.99        0.24      4.28 o 
  -8  12   4       10.50       11.78      5.11 o 
  -7  12   4       12.38        9.16      6.30 o 
  -6  12   4        0.03        6.78      3.81 o 
  -5  12   4        9.06        3.57      4.40 o 
  -4  12   4       10.28       10.71      6.07 o 
  -3  12   4        1.59        5.83      4.16 o 
  -2  12   4        0.28       -1.55      2.97 o 
  -1  12   4        0.57        2.38      3.33 o 
   0  12   4      140.46      117.19      9.76 o 
   1  12   4        8.81        3.33      4.28 o 
   2  12   4        0.01        6.42      3.93 o 
   3  12   4       43.25       39.14      6.78 o 
   4  12   4        1.00        3.45      3.81 o 
   5  12   4        3.25       -1.90      3.09 o 
   6  12   4        2.62       -2.85      2.85 o 
   7  12   4        1.27       -0.83      3.09 o 
   8  12   4        2.48       -0.71      3.09 o 
  -6  13   4        8.27        4.04      5.23 o 
  -5  13   4       50.82       67.45      9.52 o 
  -4  13   4        4.06        2.14      3.81 o 
  -3  13   4        0.01       -1.07      2.97 o 
  -2  13   4       21.12       14.04      5.71 o 
  -1  13   4       10.08        3.93      5.23 o 
   0  13   4        0.15        2.97      3.81 o 
   1  13   4        8.06        7.49      4.40 o 
   2  13   4        0.01        7.73      4.28 o 
   3  13   4        0.27       -1.19      2.74 o 
   4  13   4        0.06       -2.62      3.21 o 
   5  13   4        1.79        1.19      4.16 o 
 -18   1   5       24.43       19.67      4.46 o 
 -17   1   5       18.98        7.07      7.37 o 
 -16   1   5       28.55       29.25      4.42 o 
 -15   1   5        3.07        1.43      2.37 o 
 -14   1   5       12.82       11.07      3.65 o 
 -13   1   5        8.61        5.83      3.06 o 
 -12   1   5        7.71        6.10      3.17 o 
 -11   1   5       50.16       54.10      3.02 o 
 -10   1   5        2.87        2.19      1.98 o 
  -9   1   5        0.25        0.02      1.98 o 
  -8   1   5       10.38       13.83      2.38 o 
  -7   1   5        0.01        1.78      1.77 o 
  -6   1   5       53.14       46.69      7.85 o 
  -5   1   5      141.87      102.73     11.19 o 
  -4   1   5      627.69      504.22    115.60 o 
  -3   1   5        0.64        2.84      1.84 o 
  -2   1   5      591.21      513.99    109.69 o 
  -1   1   5       39.62       46.32      4.10 o 
   0   1   5        6.79        2.35      1.89 o 
   1   1   5       16.79       31.75      9.04 o 
   2   1   5      209.77      218.46      9.34 o 
   3   1   5      289.90      287.95     12.98 o 
   4   1   5      331.47      318.25     20.18 o 
   5   1   5        0.02        1.78      1.68 o 
   6   1   5        2.07        1.79      1.57 o 
   7   1   5       15.48        7.42      2.26 o 
   8   1   5      130.06      121.69      4.20 o 
   9   1   5      119.82      113.18      4.24 o 
  10   1   5        0.85        1.00      2.56 o 
  11   1   5      155.17      166.81     13.86 o 
  12   1   5       63.42       66.41      7.49 o 
  13   1   5       72.88       63.49      6.00 o 
  14   1   5       21.93       15.72      3.93 o 
  15   1   5       24.24       20.41      3.93 o 
  16   1   5        2.33        1.48      2.34 o 
 -18   2   5        2.38        4.76      4.28 o 
 -17   2   5        3.62        0.95      3.21 o 
 -16   2   5        3.11       -3.09      3.45 o 
 -15   2   5        4.05        5.11      4.76 o 
 -14   2   5        5.65        2.02      2.97 o 
 -13   2   5        0.13       -0.24      3.21 o 
 -12   2   5       84.27       90.65      7.38 o 
 -11   2   5       11.97        7.61      3.57 o 
 -10   2   5       60.15       67.33      4.88 o 
  -9   2   5      120.05      134.57      6.54 o 
  -8   2   5      346.97      336.21     14.64 o 
  -7   2   5      270.74      281.87      9.40 o 
  -6   2   5        7.18       10.94      2.97 o 
  -5   2   5      249.05      264.25      9.52 o 
  -4   2   5       10.94       16.53      4.52 o 
  -3   2   5      158.97      158.27      6.43 o 
  -2   2   5        0.08       -1.90      2.62 o 
  -1   2   5       32.14       26.53      3.69 o 
   0   2   5       77.52       82.57      4.76 o 
   1   2   5      118.63      114.47      5.59 o 
   2   2   5       40.41       24.62      3.81 o 
   3   2   5      272.56      277.60     10.24 o 
   4   2   5      269.35      282.36     10.00 o 
   5   2   5        3.25        0.12      2.62 o 
   6   2   5      337.34      298.47     14.05 o 
   7   2   5      174.62      166.96      6.54 o 
   8   2   5       63.45       48.06      4.76 o 
   9   2   5       99.76       92.68      5.47 o 
  10   2   5      500.63      481.35     15.60 o 
  11   2   5        1.88        1.43      3.33 o 
  12   2   5       17.23        2.38      5.47 o 
  13   2   5       29.84       43.54      6.90 o 
  14   2   5      102.81       88.87      9.52 o 
  15   2   5       26.56       14.99      7.26 o 
  16   2   5        2.71        0.59      4.04 o 
 -17   3   5        0.24       -2.74      2.97 o 
 -16   3   5        6.28        6.78      4.76 o 
 -15   3   5       11.96       27.71      6.78 o 
 -14   3   5        2.51        4.16      4.04 o 
 -13   3   5        3.04        3.33      3.09 o 
 -12   3   5       20.58       10.47      5.11 o 
 -11   3   5       35.76       35.69      5.12 o 
 -10   3   5       80.41       69.95      4.64 o 
  -9   3   5       49.28       53.77      4.40 o 
  -8   3   5       24.52       25.81      3.33 o 
  -7   3   5       43.05       42.82      3.81 o 
  -6   3   5      129.82      138.50      5.95 o 
  -5   3   5        5.02        6.07      3.09 o 
  -4   3   5       68.66       70.79      4.64 o 
  -3   3   5        1.48        4.28      2.50 o 
  -2   3   5       11.48        8.45      2.85 o 
  -1   3   5       45.39       45.56      3.69 o 
   0   3   5        0.25        0.24      1.90 o 
   1   3   5       23.06       24.03      3.09 o 
   2   3   5       58.54       61.15      4.16 o 
   3   3   5        5.90        4.76      2.62 o 
   4   3   5       70.19       62.70      4.16 o 
   5   3   5       42.01       38.78      4.04 o 
   6   3   5       17.30       15.70      2.97 o 
   7   3   5        0.33       -1.43      2.38 o 
   8   3   5       33.55       35.45      4.04 o 
   9   3   5      209.28      205.40      7.38 o 
  10   3   5       31.40       40.44      5.95 o 
  11   3   5        5.41        3.81      4.28 o 
  12   3   5        6.36        0.24      3.57 o 
  13   3   5       37.08       27.12      6.07 o 
  14   3   5       33.52       32.35      6.30 o 
  15   3   5        4.09        2.97      3.93 o 
  16   3   5        0.13       -0.12      3.21 o 
 -17   4   5        1.05       -1.43      2.97 o 
 -16   4   5        0.37        1.67      2.50 o 
 -15   4   5        1.02       -2.14      2.14 o 
 -14   4   5        0.35        0.36      2.62 o 
 -13   4   5       19.63       10.11      4.76 o 
 -12   4   5        4.92        7.37      4.52 o 
 -11   4   5        3.47        1.07      2.85 o 
 -10   4   5        6.79        5.23      2.50 o 
  -9   4   5       22.13       27.72      3.45 o 
  -8   4   5       39.66       42.35      3.69 o 
  -7   4   5       27.91       29.26      3.93 o 
  -6   4   5      168.48      196.47      7.50 o 
  -5   4   5        0.76        4.28      2.50 o 
  -4   4   5        7.77        5.00      3.57 o 
  -3   4   5        5.86       10.94      2.50 o 
  -2   4   5       99.35       93.16      4.64 o 
  -1   4   5        0.70        0.83      2.14 o 
   0   4   5       29.72       21.89      3.33 o 
   1   4   5        0.04        0.48      2.50 o 
   2   4   5       14.97       17.60      3.09 o 
   3   4   5      121.82      102.80      5.59 o 
   4   4   5       85.53      101.13      5.47 o 
   5   4   5       16.17       14.99      3.33 o 
   6   4   5       16.26       10.23      3.33 o 
   7   4   5       12.09        5.11      3.57 o 
   8   4   5      193.44      206.11      7.26 o 
   9   4   5       22.22       19.03      5.47 o 
  10   4   5       28.26        3.21      5.35 o 
  11   4   5      246.80      256.70     12.14 o 
  12   4   5        0.22        2.85      3.69 o 
  13   4   5        5.74        7.73      5.47 o 
  14   4   5        6.10       -2.14      3.81 o 
  15   4   5        0.09       -0.71      2.74 o 
  16   4   5        7.70        5.95      5.83 o 
 -16   5   5        3.35        3.81      3.57 o 
 -15   5   5        0.02        3.69      3.81 o 
 -14   5   5       20.31       27.48      5.59 o 
 -13   5   5       16.87       13.80      6.78 o 
 -12   5   5       84.57       77.92      8.45 o 
 -11   5   5        0.81       -1.19      2.50 o 
 -10   5   5       22.68       17.49      4.64 o 
  -9   5   5        1.04        1.78      3.09 o 
  -8   5   5        0.37        1.07      3.21 o 
  -7   5   5        8.84       14.27      2.97 o 
  -6   5   5       20.18       26.05      4.28 o 
  -5   5   5       58.82       61.98      4.76 o 
  -4   5   5       11.41       21.17      3.09 o 
  -3   5   5      260.27      266.86     13.21 o 
  -2   5   5       31.19       32.71      3.57 o 
  -1   5   5       41.86       49.13      4.04 o 
   0   5   5        1.89        5.95      2.50 o 
   1   5   5       40.12       46.27      4.52 o 
   2   5   5       37.58       33.78      3.69 o 
   3   5   5      220.02      221.96      7.85 o 
   4   5   5       43.98       54.60      4.40 o 
   5   5   5       12.97       13.68      3.33 o 
   6   5   5       31.59       30.81      3.93 o 
   7   5   5        0.44        1.19      2.50 o 
   8   5   5       14.57       18.79      4.28 o 
   9   5   5       20.74       26.41      6.54 o 
  10   5   5        2.30        3.45      3.45 o 
  11   5   5        3.17        4.88      3.09 o 
  12   5   5        0.66        2.26      2.85 o 
  13   5   5        0.31        0.59      3.21 o 
  14   5   5       13.84       10.82      5.95 o 
  15   5   5       14.22        1.43      4.40 o 
 -16   6   5        3.04        3.93      3.81 o 
 -15   6   5        5.89        5.47      5.00 o 
 -14   6   5        1.84        3.69      3.21 o 
 -13   6   5        0.34        1.07      2.62 o 
 -12   6   5        0.16       -0.36      2.85 o 
 -11   6   5        0.11       -0.95      2.74 o 
 -10   6   5       10.95       14.63      6.78 o 
  -9   6   5       10.42        6.78      3.57 o 
  -8   6   5        4.43        2.97      3.21 o 
  -7   6   5        0.01        2.74      2.26 o 
  -6   6   5       16.61       12.85      4.16 o 
  -5   6   5       11.56       15.58      3.45 o 
  -4   6   5       15.80       13.56      3.81 o 
  -3   6   5        2.28        5.83      2.62 o 
  -2   6   5      146.02      145.52      6.07 o 
  -1   6   5       74.58       71.50      4.64 o 
   0   6   5       83.25       82.57      4.76 o 
   1   6   5        3.80        5.47      2.74 o 
   2   6   5        7.71        1.19      3.09 o 
   3   6   5      135.45      144.45      6.19 o 
   4   6   5       25.29       26.65      3.45 o 
   5   6   5      199.12      217.54      7.97 o 
   6   6   5       67.42       72.45      5.12 o 
   7   6   5        1.05        0.12      2.85 o 
   8   6   5       45.29       48.53      5.95 o 
   9   6   5        2.19       -0.71      2.38 o 
  10   6   5        0.02        1.31      2.85 o 
  11   6   5        0.10        0.71      2.50 o 
  12   6   5       10.45       11.78      6.42 o 
  13   6   5       37.08       51.86      7.97 o 
  14   6   5       12.37        5.71      5.83 o 
 -15   7   5        2.05        0.36      3.69 o 
 -14   7   5       19.82       12.25      5.59 o 
 -13   7   5       36.55       29.86      5.83 o 
 -12   7   5       12.11        5.59      4.76 o 
 -11   7   5        2.04        1.31      3.69 o 
 -10   7   5       45.94       57.22      5.83 o 
  -9   7   5       20.73       25.34      5.00 o 
  -8   7   5        4.50        2.97      3.69 o 
  -7   7   5       61.32       74.47      7.38 o 
  -6   7   5       14.73       18.32      4.40 o 
  -5   7   5      107.33      110.77      5.71 o 
  -4   7   5       23.18       27.36      3.45 o 
  -3   7   5        8.55       13.44      2.74 o 
  -2   7   5        0.14       -0.59      2.26 o 
  -1   7   5        0.16        2.26      2.85 o 
   0   7   5       23.55       24.74      3.33 o 
   1   7   5        0.59       -1.55      2.50 o 
   2   7   5      123.52      131.83      6.07 o 
   3   7   5       22.67       23.67      3.33 o 
   4   7   5       47.61       54.84      4.40 o 
   5   7   5      145.95      156.82      9.76 o 
   6   7   5        0.40        2.38      3.57 o 
   7   7   5        8.29        3.21      3.93 o 
   8   7   5        3.82        7.14      4.16 o 
   9   7   5        0.70        2.97      3.69 o 
  10   7   5        1.72        0.95      3.57 o 
  11   7   5        1.75        0.95      3.45 o 
  12   7   5        9.13        8.68      4.88 o 
  13   7   5       18.94       22.24      6.54 o 
  14   7   5        0.08       -1.19      3.21 o 
 -14   8   5       39.00       48.29      7.38 o 
 -13   8   5        8.74        2.50      4.40 o 
 -12   8   5       12.35       13.44      5.11 o 
 -11   8   5      151.49      163.96     10.47 o 
 -10   8   5        0.89        2.14      3.81 o 
  -9   8   5       72.02       73.64      9.28 o 
  -8   8   5       14.03       18.56      6.66 o 
  -7   8   5       13.63        6.54      5.47 o 
  -6   8   5       10.05        9.87      5.47 o 
  -5   8   5       17.35       13.08      5.83 o 
  -4   8   5        0.08        1.43      2.02 o 
  -3   8   5        8.59        8.33      3.81 o 
  -2   8   5        0.12        0.12      2.50 o 
  -1   8   5       10.20        1.90      3.69 o 
   0   8   5        2.19        2.26      3.09 o 
   1   8   5        3.75        7.02      4.52 o 
   2   8   5        1.75        0.24      2.97 o 
   3   8   5       91.08      112.43      7.85 o 
   4   8   5       45.14       53.29      6.07 o 
   5   8   5        8.38        6.42      4.88 o 
   6   8   5      192.10      181.11     10.11 o 
   7   8   5       25.81       22.36      7.02 o 
   8   8   5       65.68       59.36      7.85 o 
   9   8   5       84.45       92.91      8.45 o 
  10   8   5       16.51        8.80      6.66 o 
  11   8   5        1.64        0.12      3.45 o 
  12   8   5        0.24       -2.26      2.85 o 
  13   8   5        8.94        0.71      3.69 o 
 -13   9   5       12.55       15.34      5.11 o 
 -12   9   5      104.41      114.57     10.23 o 
 -11   9   5       24.31       20.94      8.68 o 
 -10   9   5      162.80      174.90     11.78 o 
  -9   9   5       17.54       13.20      4.88 o 
  -8   9   5      202.26      238.46     12.85 o 
  -7   9   5        4.97        5.35      5.83 o 
  -6   9   5       32.12       44.96      6.66 o 
  -5   9   5        1.26        0.83      2.97 o 
  -4   9   5        8.77        7.49      3.57 o 
  -3   9   5       54.12       58.53      6.78 o 
  -2   9   5       26.00       29.98      7.02 o 
  -1   9   5        0.00       -1.31      2.85 o 
   0   9   5       29.42       23.79      5.35 o 
   1   9   5       14.32       14.99      5.23 o 
   2   9   5       44.18       52.70      7.97 o 
   3   9   5       10.87        6.66      4.88 o 
   4   9   5      114.12      124.68      9.28 o 
   5   9   5       89.70       97.31      8.33 o 
   6   9   5        4.69       -0.83      3.81 o 
   7   9   5       24.49       15.70      5.35 o 
   8   9   5       14.51        8.45      5.35 o 
   9   9   5       21.45       16.06      5.95 o 
  10   9   5        0.05        1.07      3.45 o 
  11   9   5        1.62        2.02      3.93 o 
 -11  10   5       16.42        6.54      6.30 o 
 -10  10   5        1.43        0.59      3.93 o 
  -9  10   5       14.47        7.26      5.47 o 
  -8  10   5        1.50       -1.19      3.09 o 
  -7  10   5        0.04       -0.83      2.74 o 
  -6  10   5        9.58       -1.43      3.45 o 
  -5  10   5       12.98       12.49      4.52 o 
  -4  10   5        2.67        2.02      3.21 o 
  -3  10   5        2.91        4.40      3.81 o 
  -2  10   5        1.59        7.02      4.64 o 
  -1  10   5        5.41        0.48      3.33 o 
   0  10   5        0.52        5.59      4.40 o 
   1  10   5       21.97       26.76      5.11 o 
   2  10   5      136.33      150.15     10.35 o 
   3  10   5       33.31       34.97      6.90 o 
   4  10   5        3.37        4.28      4.52 o 
   5  10   5       19.23        7.02      5.83 o 
   6  10   5       46.14       39.37      7.38 o 
   7  10   5        0.05       -0.48      3.57 o 
   8  10   5        0.24       -2.38      3.69 o 
   9  10   5        0.41        1.67      2.97 o 
  10  10   5        0.05        0.36      3.69 o 
  -9  11   5        5.25        7.49      5.00 o 
  -8  11   5        1.89        2.85      4.04 o 
  -7  11   5        3.21       -2.02      3.57 o 
  -6  11   5        5.48        7.85      5.23 o 
  -5  11   5        2.67        6.19      3.57 o 
  -4  11   5        3.18        2.14      3.57 o 
  -3  11   5        8.18        3.09      4.76 o 
  -2  11   5       27.76       25.93      5.71 o 
  -1  11   5       10.87       18.91      4.76 o 
   0  11   5      100.15      124.80      9.40 o 
   1  11   5        0.03        0.48      3.57 o 
   2  11   5       17.88       16.77      5.95 o 
   3  11   5        0.31        0.59      2.50 o 
   4  11   5        0.72        0.00      3.09 o 
   5  11   5        0.97        0.71      2.97 o 
   6  11   5        5.85        7.49      3.93 o 
   7  11   5        1.45        6.66      4.52 o 
   8  11   5        1.05       -1.07      2.62 o 
  -6  12   5        8.41        0.83      4.04 o 
  -5  12   5        1.65       -0.71      3.21 o 
  -4  12   5        7.54       10.11      5.35 o 
  -3  12   5        2.16       -0.83      3.93 o 
  -2  12   5       21.86       21.29      7.02 o 
  -1  12   5       13.79        9.99      5.95 o 
   0  12   5       38.09       35.33      6.66 o 
   1  12   5        0.81       -3.33      3.57 o 
   2  12   5        0.12        3.09      3.57 o 
   3  12   5        4.01        6.19      4.04 o 
   4  12   5        4.41       -1.55      2.97 o 
   5  12   5        0.34       -3.09      3.09 o 
 -16   0   6        4.43       14.99      5.83 o 
 -15   0   6        4.15        4.52      4.64 o 
 -14   0   6       11.04        1.43      3.57 o 
 -13   0   6        5.16        3.81      4.04 o 
 -12   0   6        5.05        1.43      3.81 o 
 -11   0   6       17.98       13.80      5.47 o 
 -10   0   6        0.33        1.31      2.85 o 
  -9   0   6       29.68       29.62      6.30 o 
  -8   0   6       72.37       84.35      5.59 o 
  -7   0   6       70.76       87.56      6.07 o 
  -6   0   6      971.11      970.37     21.58 o 
  -5   0   6     1008.72     1010.71     23.61 o 
  -4   0   6      231.08      243.63      8.69 o 
  -3   0   6      188.48      177.91      6.43 o 
  -2   0   6      222.30      216.61      8.33 o 
  -1   0   6       85.02       76.38      4.76 o 
   0   0   6       60.23       57.22      4.40 o 
   1   0   6        3.42        2.62      3.21 o 
   2   0   6       51.26       57.81      4.64 o 
   3   0   6      167.29      194.92      6.90 o 
   4   0   6        5.84        3.21      2.97 o 
   5   0   6        0.72        0.24      2.97 o 
   6   0   6        1.29       -0.36      2.97 o 
   7   0   6       37.55       31.05      4.40 o 
   8   0   6        3.14       -0.36      3.93 o 
   9   0   6        6.64       -1.07      4.28 o 
  10   0   6        0.26        3.21      3.93 o 
  11   0   6        0.96       -0.83      2.38 o 
  12   0   6       12.33        5.00      4.64 o 
  13   0   6       31.98       33.90      7.14 o 
  14   0   6      100.44       91.37      9.52 o 
  15   0   6       35.99       55.43      9.16 o 
 -16   1   6       21.45       18.42      4.84 o 
 -15   1   6        0.58       -0.90      2.25 o 
 -14   1   6        0.21        0.84      2.54 o 
 -13   1   6       20.27       25.67      9.10 o 
 -12   1   6       46.23       38.80      4.60 o 
 -11   1   6        0.42        0.19      2.91 o 
 -10   1   6       29.50       19.36      4.64 o 
  -9   1   6        0.23       -0.39      1.98 o 
  -8   1   6        6.76        7.91      2.56 o 
  -7   1   6       22.14       29.69      3.13 o 
  -6   1   6       88.51       81.22      3.98 o 
  -5   1   6       39.30       42.39      9.10 o 
  -4   1   6      528.78      501.86     24.42 o 
  -3   1   6        5.78        5.87      3.98 o 
  -2   1   6       82.11       81.95      3.78 o 
  -1   1   6       14.03       10.58      2.25 o 
   0   1   6      117.95      125.12      4.29 o 
   1   1   6       22.69       27.84      2.48 o 
   2   1   6      146.56      155.54      4.67 o 
   3   1   6        0.91        0.74      1.98 o 
   4   1   6      118.59      128.11      4.42 o 
   5   1   6       82.46       89.35      5.65 o 
   6   1   6      159.04      148.03      4.37 o 
   7   1   6      145.93      148.45      5.12 o 
   8   1   6      192.58      203.47      7.70 o 
   9   1   6       49.48       48.13      4.83 o 
  10   1   6       44.18       41.21      4.96 o 
  11   1   6       41.51       37.27      5.38 o 
  12   1   6       16.40        8.51      5.17 o 
  13   1   6        0.33       -0.18      2.37 o 
  14   1   6        0.68        0.62      2.22 o 
  15   1   6        5.24        4.96      3.11 o 
 -16   2   6        8.12        0.00      4.28 o 
 -15   2   6        0.69        2.97      4.04 o 
 -14   2   6        0.02        3.81      4.28 o 
 -13   2   6        5.14        3.81      4.52 o 
 -12   2   6       26.51       20.82      6.90 o 
 -11   2   6        7.74        0.48      4.16 o 
 -10   2   6       31.90       32.71      6.42 o 
  -9   2   6        8.77        7.26      4.64 o 
  -8   2   6        5.60       10.71      3.69 o 
  -7   2   6       24.04       21.29      3.93 o 
  -6   2   6      205.12      197.91      7.62 o 
  -5   2   6      141.41      153.49      6.43 o 
  -4   2   6        0.68       -0.36      3.09 o 
  -3   2   6      172.76      169.57      6.66 o 
  -2   2   6       24.59       25.57      3.93 o 
  -1   2   6        8.74        6.78      3.69 o 
   0   2   6        2.62        0.36      2.62 o 
   1   2   6        4.67        3.81      2.97 o 
   2   2   6       89.70       97.32      5.35 o 
   3   2   6       87.55       89.23      4.88 o 
   4   2   6       19.85       18.79      3.81 o 
   5   2   6       13.15       13.92      3.33 o 
   6   2   6        2.46       -2.26      2.26 o 
   7   2   6       61.96       73.87      7.02 o 
   8   2   6        8.42        3.57      4.04 o 
   9   2   6        3.73       -0.95      3.57 o 
  10   2   6      245.27      238.85     12.02 o 
  11   2   6        1.44        0.00      3.57 o 
  12   2   6       29.37       20.10      7.02 o 
  13   2   6       15.09        3.57      5.35 o 
  14   2   6       21.18       26.29      7.37 o 
 -16   3   6        0.38        1.78      3.69 o 
 -15   3   6        0.19        1.90      3.57 o 
 -14   3   6        4.84        4.16      5.00 o 
 -13   3   6       15.17       12.61      5.35 o 
 -12   3   6        7.23       10.71      5.47 o 
 -11   3   6       80.05       78.64      7.97 o 
 -10   3   6        4.01        3.69      3.81 o 
  -9   3   6       22.77       20.10      4.52 o 
  -8   3   6       21.33       29.26      5.35 o 
  -7   3   6       38.17       51.15      4.64 o 
  -6   3   6      142.53      140.40      6.19 o 
  -5   3   6        8.55       10.71      4.04 o 
  -4   3   6      128.65      134.69      6.31 o 
  -3   3   6      109.10      112.55      5.95 o 
  -2   3   6       34.77       41.04      4.64 o 
  -1   3   6       68.12       69.48      4.88 o 
   0   3   6        9.78        8.45      3.21 o 
   1   3   6        4.53        3.45      3.21 o 
   2   3   6        6.59        7.37      3.57 o 
   3   3   6       12.88       10.47      3.21 o 
   4   3   6        5.38        8.09      2.97 o 
   5   3   6       36.09       29.14      4.28 o 
   6   3   6       41.07       39.49      6.66 o 
   7   3   6        1.45        0.48      3.21 o 
   8   3   6       96.78      106.95      9.16 o 
   9   3   6       59.59       68.16      8.33 o 
  10   3   6        2.78        3.21      4.28 o 
  11   3   6       87.33       82.92      8.80 o 
  12   3   6        0.05        2.02      3.57 o 
  13   3   6        6.08        4.28      4.52 o 
  14   3   6        6.41        3.21      5.59 o 
 -15   4   6        1.85        6.66      4.76 o 
 -14   4   6        0.10       -0.36      3.21 o 
 -13   4   6       22.93       28.55      5.83 o 
 -12   4   6        3.10        2.14      3.09 o 
 -11   4   6       10.27        1.31      5.35 o 
 -10   4   6        4.31        1.90      3.69 o 
  -9   4   6        4.11        5.23      4.16 o 
  -8   4   6        7.09        8.45      4.04 o 
  -7   4   6       34.06       33.66      6.30 o 
  -6   4   6       32.80       40.33      4.04 o 
  -5   4   6       38.29       43.18      4.88 o 
  -4   4   6      122.99      129.93      6.31 o 
  -3   4   6        2.34       -0.95      3.33 o 
  -2   4   6        1.62        3.57      3.09 o 
  -1   4   6       10.68        8.45      3.21 o 
   0   4   6        4.44        4.64      2.97 o 
   1   4   6       56.90       61.74      4.88 o 
   2   4   6      229.93      260.16     11.19 o 
   3   4   6      106.75      103.98      5.23 o 
   4   4   6        7.10        4.52      3.45 o 
   5   4   6       56.81       48.89      6.54 o 
   6   4   6       22.80       12.25      4.76 o 
   7   4   6       39.70       45.44      5.83 o 
   8   4   6      158.41      163.25      9.40 o 
   9   4   6        0.01       -0.12      3.09 o 
  10   4   6       13.18        7.97      4.52 o 
  11   4   6        0.02       -1.07      2.85 o 
  12   4   6        1.61        4.64      4.04 o 
  13   4   6        4.70        2.26      3.69 o 
  14   4   6       10.99       -3.57      3.57 o 
 -15   5   6        2.43        0.83      3.57 o 
 -14   5   6        0.64        5.00      3.93 o 
 -13   5   6        0.08       -4.28      4.28 o 
 -12   5   6        4.82        4.64      4.76 o 
 -11   5   6        0.41       -0.95      3.69 o 
 -10   5   6        5.96       10.59      4.88 o 
  -9   5   6        0.20       -2.26      3.09 o 
  -8   5   6        0.09        1.67      3.69 o 
  -7   5   6        0.84        0.36      3.69 o 
  -6   5   6       17.37       19.03      4.76 o 
  -5   5   6       22.65       28.79      6.30 o 
  -4   5   6        1.87        2.02      3.21 o 
  -3   5   6        7.39        9.99      3.09 o 
  -2   5   6       46.66       45.68      4.16 o 
  -1   5   6       49.40       49.84      4.28 o 
   0   5   6        0.00        4.28      2.85 o 
   1   5   6       35.86       36.40      4.16 o 
   2   5   6        8.38       17.13      3.33 o 
   3   5   6        9.20        9.99      2.62 o 
   4   5   6        2.86        1.19      2.97 o 
   5   5   6       97.45      110.76      7.73 o 
   6   5   6        0.72        1.55      3.33 o 
   7   5   6        5.64        4.88      4.64 o 
   8   5   6       79.44       74.59      7.38 o 
   9   5   6        0.13       -1.31      3.21 o 
  10   5   6        1.81        1.19      3.09 o 
  11   5   6       28.33       30.93      6.42 o 
  12   5   6       37.05       26.88      7.14 o 
  13   5   6        0.93        1.07      4.16 o 
 -14   6   6        2.45       -1.78      3.45 o 
 -13   6   6        0.63        2.14      3.69 o 
 -12   6   6       16.30       24.98      6.07 o 
 -11   6   6        1.81        7.97      4.40 o 
 -10   6   6        0.97        1.90      3.09 o 
  -9   6   6       10.87       12.01      4.64 o 
  -8   6   6        4.75        6.07      4.76 o 
  -7   6   6       22.64       14.63      5.95 o 
  -6   6   6       46.31       49.84      7.02 o 
  -5   6   6       95.09       76.38      8.68 o 
  -4   6   6       11.53       -1.43      4.16 o 
  -3   6   6        0.19       -0.36      3.93 o 
  -2   6   6        1.07       -0.48      3.33 o 
  -1   6   6        2.14       -0.36      3.81 o 
   0   6   6        3.95        5.00      3.45 o 
   1   6   6       29.34       22.84      6.07 o 
   2   6   6       35.17       29.86      5.95 o 
   3   6   6        4.98       -2.97      2.97 o 
   4   6   6        1.60       -1.19      3.09 o 
   5   6   6       42.69       46.04      5.95 o 
   6   6   6       13.12        3.57      4.52 o 
   7   6   6       18.94        9.16      5.23 o 
   8   6   6        0.14        2.97      4.04 o 
   9   6   6        0.93        1.90      3.09 o 
  10   6   6        2.23       -2.74      2.74 o 
  11   6   6        1.88        0.48      3.57 o 
  12   6   6        2.60        0.36      3.09 o 
 -13   7   6        1.14       -2.62      4.16 o 
 -12   7   6        0.08        3.33      4.16 o 
 -11   7   6        1.84        2.14      4.52 o 
 -10   7   6        5.22       11.18      5.59 o 
  -9   7   6       40.36       46.51      6.42 o 
  -8   7   6        0.12       -2.14      4.16 o 
  -7   7   6       10.55       13.68      4.64 o 
  -6   7   6        8.32        5.95      4.40 o 
  -5   7   6       86.55       89.11      8.09 o 
  -4   7   6       57.84       63.41      7.38 o 
  -3   7   6       12.13       10.82      4.64 o 
  -2   7   6       18.76       17.60      6.07 o 
  -1   7   6        0.02       -2.74      2.74 o 
   0   7   6        0.19       -0.24      2.38 o 
   1   7   6        1.70        2.74      3.45 o 
   2   7   6       26.47       30.09      5.35 o 
   3   7   6       73.23       84.82      7.61 o 
   4   7   6       70.90       81.96      7.85 o 
   5   7   6       52.06       51.98      6.78 o 
   6   7   6        2.98        5.11      4.40 o 
   7   7   6       49.95       43.66      7.61 o 
   8   7   6       36.42       36.76      7.49 o 
   9   7   6       12.91        8.80      4.52 o 
  10   7   6        1.88        8.80      4.04 o 
  11   7   6       14.73        7.26      5.95 o 
 -12   8   6        5.62        6.42      5.35 o 
 -11   8   6       12.60        3.45      5.71 o 
 -10   8   6       11.23        7.97      5.47 o 
  -9   8   6        2.88       -1.78      5.11 o 
  -8   8   6       11.46        1.55      5.59 o 
  -7   8   6       46.96       38.54      7.73 o 
  -6   8   6        9.67       11.30      6.07 o 
  -5   8   6        0.14        1.31      3.21 o 
  -4   8   6        0.44        0.36      3.21 o 
  -3   8   6        0.52        0.83      3.93 o 
  -2   8   6        2.13        0.71      3.45 o 
  -1   8   6       23.84       32.71      7.14 o 
   0   8   6       64.68       72.33      7.73 o 
   1   8   6        0.11       -1.31      3.21 o 
   2   8   6       11.54       16.41      5.95 o 
   3   8   6      172.45      179.91     11.66 o 
   4   8   6      130.49      118.14      9.52 o 
   5   8   6        6.01        3.09      4.28 o 
   6   8   6        2.95       -1.43      4.16 o 
   7   8   6       43.64       40.68      7.61 o 
   8   8   6       17.39        0.83      5.00 o 
   9   8   6       30.38       26.64      6.07 o 
  10   8   6        0.53       -1.19      3.09 o 
 -10   9   6        1.85        7.02      5.00 o 
  -9   9   6       10.99       11.06      6.90 o 
  -8   9   6        5.96        9.04      5.47 o 
  -7   9   6        2.45        0.95      3.21 o 
  -6   9   6        0.37        1.43      3.09 o 
  -5   9   6        3.47        5.47      4.40 o 
  -4   9   6       10.87       10.47      5.00 o 
  -3   9   6        3.14       -0.12      3.69 o 
  -2   9   6       73.90       68.76      7.14 o 
  -1   9   6      116.30      138.60      8.80 o 
   0   9   6       66.49       63.29      9.16 o 
   1   9   6       14.19       20.34      6.78 o 
   2   9   6       11.35        6.86      3.42 o 
   3   9   6        0.67       -3.57      3.57 o 
   4   9   6        0.04        2.97      3.45 o 
   5   9   6        4.22        2.97      4.16 o 
   6   9   6        0.11        2.50      3.69 o 
   7   9   6       17.76       12.85      7.02 o 
   8   9   6       14.06        6.78      4.76 o 
   9   9   6        1.48        3.33      3.81 o 
  -8  10   6       10.83        4.52      5.23 o 
  -7  10   6        0.68       -2.74      2.74 o 
  -6  10   6        3.66        3.45      3.93 o 
  -5  10   6        0.08       -0.71      4.04 o 
  -4  10   6        9.82        6.54      5.83 o 
  -3  10   6        0.14       -1.78      3.45 o 
  -2  10   6        0.14        2.38      3.57 o 
  -1  10   6        0.21       -1.31      4.28 o 
   0  10   6       23.21       15.58      7.02 o 
   1  10   6       96.05      115.28     10.71 o 
   2  10   6       73.14       49.49      8.57 o 
   3  10   6        5.79        6.42      4.04 o 
   4  10   6        5.64        0.83      4.40 o 
   5  10   6       26.50       32.83      7.02 o 
   6  10   6       38.71       30.45      9.04 o 
   7  10   6       12.29       13.44      6.30 o 
  -5  11   6        0.84        2.74      4.04 o 
  -4  11   6        0.46        1.19      3.69 o 
  -3  11   6       10.13       13.32      6.30 o 
  -2  11   6       27.84       38.06      7.73 o 
  -1  11   6        0.19       -0.48      3.69 o 
   0  11   6      107.11      130.98     10.95 o 
   1  11   6       10.33        3.69      5.23 o 
   2  11   6        9.18        4.40      5.83 o 
   3  11   6        0.02        0.71      3.33 o 
   4  11   6        4.25       -1.07      3.21 o 
 -14   1   7        0.58        0.97      2.65 o 
 -13   1   7        0.93       -1.55      2.60 o 
 -12   1   7        1.20       -0.52      2.80 o 
 -11   1   7        0.26        1.89      2.65 o 
 -10   1   7        5.27        3.66      3.15 o 
  -9   1   7       14.91       16.01      8.27 o 
  -8   1   7       23.34       29.45      4.40 o 
  -7   1   7        4.76       -1.35      2.94 o 
  -6   1   7       31.25       34.82     10.65 o 
  -5   1   7        2.21        3.27      3.28 o 
  -4   1   7      119.89      132.24      6.30 o 
  -3   1   7       14.96       23.20      3.90 o 
  -2   1   7       51.90       53.27      5.26 o 
  -1   1   7        5.84        2.93      3.06 o 
   0   1   7        0.11        1.47      2.45 o 
   1   1   7       93.40      109.43      5.91 o 
   2   1   7       45.95       51.57      4.61 o 
   3   1   7       42.74       49.58     13.09 o 
   4   1   7        6.62        1.68      3.75 o 
   5   1   7        1.26        1.95      2.57 o 
   6   1   7        0.06        1.47      2.97 o 
   7   1   7       27.48       20.46      4.84 o 
   8   1   7      121.20      132.15      7.44 o 
   9   1   7       85.61       98.07      6.98 o 
  10   1   7       11.64        4.78      4.28 o 
  11   1   7       14.22        8.45      4.07 o 
  12   1   7        7.73        6.85      4.07 o 
 -14   2   7        1.13        3.45      4.40 o 
 -13   2   7        5.28        1.19      3.93 o 
 -12   2   7       42.62       49.96      7.85 o 
 -11   2   7        0.03        3.21      3.93 o 
 -10   2   7        1.99        2.14      3.81 o 
  -9   2   7        3.35       -0.12      3.81 o 
  -8   2   7       35.12       36.64      7.38 o 
  -7   2   7       93.15       86.01      8.92 o 
  -6   2   7       19.18       24.27      6.19 o 
  -5   2   7       22.06       21.29      6.90 o 
  -4   2   7       15.82       17.84      5.71 o 
  -3   2   7        4.20       -0.36      3.45 o 
  -2   2   7       14.12       13.56      5.59 o 
  -1   2   7        0.20        1.67      4.04 o 
   0   2   7      105.47      127.54      7.97 o 
   1   2   7       63.53       80.30      7.49 o 
   2   2   7        7.65        4.52      4.16 o 
   3   2   7        1.12        0.36      3.69 o 
   4   2   7        3.58        1.31      3.09 o 
   5   2   7        0.50       -2.62      3.09 o 
   6   2   7        4.45        0.95      3.45 o 
   7   2   7       24.86        5.71      6.30 o 
   8   2   7       40.48       40.80      7.26 o 
   9   2   7        0.05       -3.69      3.69 o 
  10   2   7        0.74       -2.38      4.16 o 
  11   2   7       76.11       95.53     10.35 o 
  12   2   7       36.89       51.51      9.16 o 
 -13   3   7        1.02       -1.43      3.69 o 
 -12   3   7        1.34        5.11      5.11 o 
 -11   3   7        4.23       -2.97      2.97 o 
 -10   3   7       25.30       19.51      6.78 o 
  -9   3   7       23.33       29.86      6.66 o 
  -8   3   7        8.64        6.66      5.00 o 
  -7   3   7        4.58        6.30      5.23 o 
  -6   3   7       51.34       48.18      7.38 o 
  -5   3   7        7.61        7.85      5.00 o 
  -4   3   7        6.63        0.83      4.28 o 
  -3   3   7        0.11        0.48      2.85 o 
  -2   3   7        7.50       11.30      5.47 o 
  -1   3   7        9.14        7.97      4.64 o 
   0   3   7        6.21        0.95      4.04 o 
   1   3   7        9.52       -0.12      5.00 o 
   2   3   7       26.84       24.03      6.42 o 
   3   3   7        0.10       -3.45      3.45 o 
   4   3   7        0.01       -2.74      2.74 o 
   5   3   7        0.27       -1.78      2.97 o 
   6   3   7        3.45        3.21      4.28 o 
   7   3   7        0.04        5.11      4.04 o 
   8   3   7      163.01      170.15     11.18 o 
   9   3   7      124.80      143.96     10.35 o 
  10   3   7       13.48        7.97      6.78 o 
  11   3   7        9.62        3.69      5.35 o 
  12   3   7        2.85       -0.36      4.76 o 
 -13   4   7        4.12        1.55      3.93 o 
 -12   4   7       11.80        7.73      6.54 o 
 -11   4   7        3.31       -0.24      4.28 o 
 -10   4   7        1.16        4.28      3.57 o 
  -9   4   7        2.38        1.07      4.04 o 
  -8   4   7       11.53        3.45      4.52 o 
  -7   4   7       10.43       11.06      5.83 o 
  -6   4   7       10.13        8.68      5.47 o 
  -5   4   7       12.26        9.04      5.59 o 
  -4   4   7        1.15        6.42      3.57 o 
  -3   4   7        0.14        4.16      3.69 o 
  -2   4   7        2.79        0.36      3.09 o 
  -1   4   7        0.83       -0.24      2.74 o 
   0   4   7        0.32       -0.83      2.50 o 
   1   4   7        0.27       -0.48      2.85 o 
   2   4   7        0.66        2.85      3.33 o 
   3   4   7        6.99       -0.48      4.40 o 
   4   4   7       40.92       61.50      7.49 o 
   5   4   7        4.56        4.76      4.64 o 
   6   4   7       19.76       30.21      6.66 o 
   7   4   7       36.89       46.39      7.49 o 
   8   4   7        0.03       -2.97      3.57 o 
   9   4   7       51.60       69.83      8.80 o 
  10   4   7        1.20        2.14      4.76 o 
  11   4   7       10.95       -2.02      4.64 o 
 -12   5   7        4.39        1.43      4.04 o 
 -11   5   7        0.00        2.62      4.04 o 
 -10   5   7       12.94        7.97      5.47 o 
  -9   5   7        6.14       11.30      5.59 o 
  -8   5   7       13.64       13.08      5.59 o 
  -7   5   7        0.37        1.43      3.57 o 
  -6   5   7        4.15        7.49      5.23 o 
  -5   5   7       29.26       22.48      6.78 o 
  -4   5   7        0.96       -1.43      2.85 o 
  -3   5   7       24.17       30.33      6.78 o 
  -2   5   7        2.41        2.62      3.69 o 
  -1   5   7        4.86       -1.07      2.97 o 
   0   5   7        4.03        2.38      3.69 o 
   1   5   7       72.55       65.07      8.21 o 
   2   5   7       27.12       31.05      7.97 o 
   3   5   7        0.05       -0.48      3.69 o 
   4   5   7        1.79        1.67      4.16 o 
   5   5   7        1.29        2.62      4.28 o 
   6   5   7        0.22       -1.07      4.40 o 
   7   5   7        0.83       -2.14      3.81 o 
   8   5   7        4.86       -0.36      3.93 o 
   9   5   7        8.70        9.52      5.35 o 
  10   5   7        4.90        1.19      4.16 o 
 -11   6   7        4.40        4.40      4.52 o 
 -10   6   7        0.26        5.00      5.11 o 
  -9   6   7        1.93        1.78      3.81 o 
  -8   6   7        1.06        1.67      3.33 o 
  -7   6   7        1.32        0.71      4.16 o 
  -6   6   7        6.52        2.62      3.93 o 
  -5   6   7        0.04        0.71      2.97 o 
  -4   6   7        7.35        3.21      3.69 o 
  -3   6   7        0.09       -1.90      3.57 o 
  -2   6   7       38.13       42.11      6.78 o 
  -1   6   7        0.17       -1.19      4.16 o 
   0   6   7       15.27        3.69      6.19 o 
   1   6   7       27.34       32.12      7.49 o 
   2   6   7       26.68       18.20      7.02 o 
   3   6   7        0.03       -3.57      3.57 o 
   4   6   7        8.77        0.83      4.40 o 
   5   6   7       20.20       25.10      6.30 o 
   6   6   7        8.62        1.31      4.76 o 
   7   6   7        0.92        0.83      3.45 o 
   8   6   7        0.12        2.02      3.81 o 
   9   6   7        4.68        4.16      3.81 o 
  10   6   7        5.32       -1.78      4.52 o 
 -10   7   7        0.15        1.55      5.11 o 
  -9   7   7       22.34       26.88      7.49 o 
  -8   7   7        0.91        1.78      4.16 o 
  -7   7   7       13.12       11.89      6.19 o 
  -6   7   7        0.18        0.48      3.45 o 
  -5   7   7       19.31       27.12      6.30 o 
  -4   7   7        0.04       -0.12      3.09 o 
  -3   7   7        1.66        2.26      3.69 o 
  -2   7   7        0.01        0.48      2.97 o 
  -1   7   7        0.62        1.67      3.21 o 
   0   7   7       25.28       41.39      7.26 o 
   1   7   7        6.82        0.71      4.40 o 
   2   7   7       66.21       79.58      8.92 o 
   3   7   7       52.13       60.31      8.56 o 
   4   7   7        8.09        6.90      5.47 o 
   5   7   7        0.05       -0.95      4.16 o 
   6   7   7       11.51        6.07      6.07 o 
   7   7   7        7.55        9.63      6.19 o 
   8   7   7       14.35        9.16      6.30 o 
  -8   8   7        0.84        7.02      4.88 o 
  -7   8   7        7.56       11.89      5.95 o 
  -6   8   7        9.68        2.97      4.88 o 
  -5   8   7        7.80       11.78      6.07 o 
  -4   8   7        6.19        0.48      3.93 o 
  -3   8   7        0.94        2.97      4.40 o 
  -2   8   7        4.66       -0.83      4.16 o 
  -1   8   7        0.27       -0.59      3.69 o 
   0   8   7       13.56       11.42      6.19 o 
   1   8   7        7.71        6.07      6.30 o 
   2   8   7        1.42       -2.50      4.04 o 
   3   8   7       31.88       16.53      8.33 o 
   4   8   7       23.51       21.53      6.42 o 
   5   8   7        9.32        6.19      5.71 o 
   6   8   7       37.24       33.66      7.85 o 
   7   8   7        3.77       -4.16      4.16 o 
  -6   9   7        0.22       -1.55      3.69 o 
  -5   9   7        2.60       -1.78      3.81 o 
  -4   9   7        1.84        5.47      4.16 o 
  -3   9   7        0.79       -0.36      3.57 o 
  -2   9   7        0.00        5.59      4.16 o 
  -1   9   7        1.80        1.43      3.57 o 
   0   9   7        6.34        3.69      3.81 o 
   1   9   7        6.12        1.90      4.52 o 
   2   9   7       14.97       14.27      5.71 o 
   3   9   7        2.80        6.66      5.00 o 
   4   9   7       12.77        3.57      5.00 o 
 -11   0   8       14.29        6.19      6.42 o 
 -10   0   8       13.81       22.24      5.47 o 
  -9   0   8       23.62       27.60      7.85 o 
  -8   0   8       39.73       37.71      7.61 o 
  -7   0   8       24.42       27.48      6.42 o 
  -6   0   8       47.19       36.40      8.21 o 
  -5   0   8       46.19       41.40      7.85 o 
  -4   0   8        1.40        3.33      4.88 o 
  -3   0   8       70.56      100.28      8.92 o 
  -2   0   8       23.78       22.84      6.07 o 
  -1   0   8        1.98        2.85      3.69 o 
   0   0   8       18.16       17.25      6.42 o 
   1   0   8        9.34        4.40      4.88 o 
   2   0   8        0.79       -2.50      3.81 o 
   3   0   8        1.01       -0.83      4.04 o 
   4   0   8       15.45       14.99      4.52 o 
   5   0   8       10.95        9.87      5.23 o 
   6   0   8       47.94       65.19      8.09 o 
   7   0   8       56.28       77.68      8.92 o 
   8   0   8        2.25        5.95      5.59 o 
   9   0   8       13.01       13.32      7.61 o 
 -11   1   8        0.14        0.15      2.93 o 
 -10   1   8        4.05        3.45      3.22 o 
  -9   1   8        2.40        0.60      2.32 o 
  -8   1   8        8.05        7.00      3.93 o 
  -7   1   8       46.77       49.19      8.86 o 
  -6   1   8       89.73       93.11      9.34 o 
  -5   1   8       12.06       18.80      4.60 o 
  -4   1   8       22.32       21.31      4.96 o 
  -3   1   8        3.07        3.87      3.03 o 
  -2   1   8       18.18       15.04      6.54 o 
  -1   1   8        0.77        0.76      2.52 o 
   0   1   8       23.22       24.41      4.60 o 
   1   1   8       22.92       26.79      4.91 o 
   2   1   8       88.44       98.01      6.39 o 
   3   1   8       11.60       11.71      6.30 o 
   4   1   8        6.12        0.70      2.86 o 
   5   1   8        8.86        8.41      4.08 o 
   6   1   8        0.00       -1.15      2.54 o 
   7   1   8        3.57        2.51      3.40 o 
   8   1   8       28.24       36.24      6.48 o 
   9   1   8        4.16        4.25      3.43 o 
 -11   2   8        0.00        5.23      4.52 o 
 -10   2   8        0.02        7.14      4.52 o 
  -9   2   8        0.01       -0.95      3.57 o 
  -8   2   8       10.31        7.49      6.19 o 
  -7   2   8       39.93       47.34      7.49 o 
  -6   2   8       38.58       50.44      7.73 o 
  -5   2   8        0.67        6.78      5.23 o 
  -4   2   8        1.49        6.07      4.52 o 
  -3   2   8        4.50        5.95      3.81 o 
  -2   2   8        1.69        3.81      3.69 o 
  -1   2   8        1.86       -1.90      3.09 o 
   0   2   8       17.66       19.75      5.23 o 
   1   2   8        7.77        2.97      4.64 o 
   2   2   8        5.39       -1.90      4.04 o 
   3   2   8        3.33        3.09      3.69 o 
   4   2   8        0.14       -2.02      3.09 o 
   5   2   8        0.26       -1.43      3.45 o 
   6   2   8       27.27       37.47      7.14 o 
   7   2   8       54.83       73.99      9.28 o 
   8   2   8       22.56       20.10      8.92 o 
   9   2   8        1.68       -4.64      4.76 o 
 -10   3   8        0.07        3.57      4.28 o 
  -9   3   8        7.84        7.26      5.59 o 
  -8   3   8       26.21       30.81      6.19 o 
  -7   3   8        5.34        2.50      5.11 o 
  -6   3   8        0.00        2.85      3.57 o 
  -5   3   8       25.83       26.29      6.42 o 
  -4   3   8        7.37        0.59      4.88 o 
  -3   3   8        0.03       -4.16      4.52 o 
  -2   3   8        3.11        7.02      4.52 o 
  -1   3   8        3.74        4.28      5.11 o 
   0   3   8       19.05       20.93      6.42 o 
   1   3   8        0.71        3.69      3.57 o 
   2   3   8        0.01       -2.74      3.81 o 
   3   3   8        0.46        5.23      3.45 o 
   4   3   8        1.10        4.40      3.93 o 
   5   3   8       24.52       34.50      7.73 o 
   6   3   8       26.33       31.64      7.02 o 
   7   3   8       11.49        5.23      7.02 o 
   8   3   8       16.39       14.75      6.90 o 
  -9   4   8        0.01        2.02      3.93 o 
  -8   4   8       11.45       14.75      6.07 o 
  -7   4   8        0.26        0.95      3.69 o 
  -6   4   8        9.40        3.09      5.11 o 
  -5   4   8        0.36       -2.38      4.04 o 
  -4   4   8        0.38       -0.12      3.69 o 
  -3   4   8       19.54       24.50      7.61 o 
  -2   4   8       27.50       28.67      7.37 o 
  -1   4   8       45.54       34.26      7.61 o 
   0   4   8       35.20       49.25      8.09 o 
   1   4   8        5.36        5.83      4.52 o 
   2   4   8        5.60        3.45      3.81 o 
   3   4   8        4.57        4.64      4.64 o 
   4   4   8        0.00       -1.78      3.09 o 
   5   4   8        1.32       -0.12      4.04 o 
   6   4   8        4.98        4.76      3.81 o 
   7   4   8        0.08        2.02      3.81 o 
  -8   5   8        1.78        0.00      4.64 o 
  -7   5   8        0.66        1.07      4.64 o 
  -6   5   8       17.24       13.56      7.61 o 
  -5   5   8        6.52        8.80      5.71 o 
  -4   5   8        0.77       -2.26      4.16 o 
  -3   5   8        7.58        1.67      4.52 o 
  -2   5   8        0.10        5.47      3.93 o 
  -1   5   8        0.14       -0.12      3.81 o 
   0   5   8        0.08        1.78      3.45 o 
   1   5   8        5.16       -0.95      3.69 o 
   2   5   8        0.55        1.55      3.21 o 
   3   5   8       19.23       12.61      6.66 o 
   4   5   8        1.79        7.26      5.00 o 
   5   5   8       12.77       14.51      6.78 o 
   6   5   8       17.66       24.62      7.61 o 
  -7   6   8        1.23        7.14      3.69 o 
  -6   6   8        0.50        3.21      4.40 o 
  -5   6   8        0.08        2.14      3.81 o 
  -4   6   8        2.68       -2.97      3.69 o 
  -3   6   8        1.54        5.71      4.16 o 
  -2   6   8        0.65       -0.83      4.28 o 
  -1   6   8       10.65        8.45      5.47 o 
   0   6   8        3.12        3.81      4.76 o 
   1   6   8       18.97       22.84      7.37 o 
   2   6   8        0.02        5.00      5.35 o 
   3   6   8        1.32        4.40      4.64 o 
   4   6   8        0.80       -1.78      4.52 o 
   5   6   8       29.92       36.40      8.56 o 
  -5   7   8        0.01        1.67      3.93 o 
  -4   7   8        0.04       -2.85      2.97 o 
  -3   7   8        2.74        1.90      4.16 o 
  -2   7   8        9.96       10.35      5.47 o 
  -1   7   8        0.01        2.62      4.28 o 
   0   7   8        0.44        0.24      4.04 o 
   1   7   8        0.93        3.33      5.00 o 
   2   7   8       34.25       41.28      8.56 o 
   3   7   8       15.70       10.35      6.54 o 
  -5   1   9        4.51        5.22      3.34 o 
  -4   1   9        5.76        1.92      4.28 o 
  -3   1   9        0.52        2.14      3.57 o 
  -2   1   9        0.12       -0.12      2.60 o 
  -1   1   9        6.30        2.02      3.53 o 
   0   1   9        0.61        4.94      4.40 o 
   1   1   9       11.17        6.94      5.06 o 
   2   1   9        0.03        2.09      2.84 o 
   3   1   9        6.19        5.10      3.12 o 
  -5   2   9        0.03       -1.19      4.16 o 
  -4   2   9        0.29       -4.04      4.04 o 
  -3   2   9        0.11        6.42      5.11 o 
  -2   2   9        2.50       -2.62      4.88 o 
  -1   2   9        2.92        1.67      4.64 o 
   0   2   9       15.27       10.11      6.42 o 
   1   2   9        5.19       12.25      5.83 o 
   2   2   9        0.05       -1.67      2.97 o 
  -3   3   9        0.04       -0.59      4.16 o 
  -2   3   9        1.02        0.48      3.45 o 
  -1   3   9        1.21       -0.24      4.40 o 
   0   3   9        2.18        4.04      6.07 o 
   1   3   9        1.56        1.67      4.40 o 
                                                 
